# Supplementary material for: Joint analysis of mutational and transcriptional landscapes in human cancer reveals key perturbations during cancer evolution
Source: Genome Biol. 2024 Mar 8;25:65. doi: 10.1186/s13059-024-03201-1 (PMC10921788; doi:10.1186/s13059-024-03201-1)
Supplement: Supplementary file 2 — Additional file 2: Table S1. Sample information and statistics for mutation. [file 13059_2024_3201_MOESM2_ESM.xlsx]

## Sheet: sample_information_LC
info	cancer type	patient	sample	TME	celltypes
no cancer cell:3, normal:3	LC	30	49	20	MF-Monocytes	T-cells	Dendritic	stroma	alveolar_type_2	fibroblast	club cell	endothelial	B-cells-PB	Mast-cells	Neutrophils	hepatocyte	B-cells-M	pDCs	alveolar_type_1	ciliated_cell	ionocyte	melanocytes	neuro_e_cell	basal_cell
patient	sample	drug_response	metastasis_index
TH103	LT_S07	PD	Metastatic
TH185	LT_S21	PD	Metastatic
TH238	LT_S66	NA	Primary
TH225	LT_S50	NA	Metastatic
TH220	LT_S47	PD	Metastatic
TH226	LT_S82	PR	Primary
TH248	LT_S74	PR	Primary
TH179	LT_S79	PR	Primary
TH179	LT_S80	PR	Metastatic
TH179	LT_S78	PR	NA
TH185	LT_S28	PD	Metastatic
TH238	LT_S65	NA	NA
TH185	LT_S23	PD	Metastatic
TH205	LT_S34	PR	Metastatic
TH222	LT_S72	CR	Metastatic
TH218	LT_S55	SD	Metastatic
TH222	LT_S54	CR	Metastatic
TH226	LT_S57	PR	Primary
TH171	LT_S63	PR	Metastatic
TH179	LT_S58	PR	Primary
TH223	LT_S49	NA	Metastatic
TH226	LT_S52	PR	Primary
TH067	LT_S53	PD	Metastatic
TH248	LT_S69	PR	Metastatic
TH236	LT_S71	PR	Primary
TH156	LT_S03	PD	Metastatic
TH266	LT_S81	PR	Metastatic
TH231	LT_S56	PR	Primary
TH103	LT_S08	PD	Metastatic
TH218	LT_S45	SD	Metastatic
TH266	LT_S75	PR	Metastatic
TH169	LT_S11	PR	Primary
TH227	LT_S51	PR	Metastatic
TH146	LT_S16	PR	Metastatic
TH155	LT_S48	PR	Metastatic
TH153	LT_S14	PR	Metastatic
TH210	LT_S41	PR	Metastatic
TH158	LT_S42	PR	Primary
TH231	LT_S67	PR	Primary
TH169	LT_S13	PR	Primary
TH103	LT_S05	PD	Metastatic
TH157	LT_S02	PR	Metastatic
TH158	LT_S01	PR	Primary
TH217	LT_S43	PR	Metastatic
AZ008	AZ_04	NA	NA
AZ008	AZ_05	NA	NA
AZ003	AZ_01	NA	NA
AZ005	AZ_02	NA	NA
AZ003	AZ_03	NA	NA

## Sheet: sample_information_CML
info	cancer type	patient	sample	TME	celltypes
normal:6	CML	35	51	0	CML
patient	sample	drug_response	diagnosis
OX1931_progr	OX1931_progr__blast_crisis	unknown	blast_crisis
CML1266	CML1266__blast_crisis	poor	blast_crisis
CML1203	CML1203__blast_crisis_1_month_TKI	unknown	blast_crisis_1_month_TKI
K562_T315	K562_T315__cell_line	NA	cell_line
K562	K562__cell_line	NA	cell_line
OX967	OX967__diagnosis	good	diagnosis
OX824	OX824__diagnosis	good	diagnosis
OX714	OX714__diagnosis	good	diagnosis
OX710	OX710__diagnosis	poor	diagnosis
CML691	CML691__diagnosis	good	diagnosis
OX664	OX664__diagnosis	good	diagnosis
OX2286	OX2286__diagnosis	NA	diagnosis
OX2038	OX2038__diagnosis	poor	diagnosis
OX1674	OX1674__diagnosis	poor	diagnosis
OX1302	OX1302__diagnosis	poor	diagnosis
OX1249	OX1249__diagnosis	poor	diagnosis
CML960	CML960__diagnosis	good	diagnosis
CML940	CML940__diagnosis	good	diagnosis
CML656	CML656__diagnosis	good	diagnosis
CML655	CML655__diagnosis	good	diagnosis
CML25	CML25__diagnosis	NA	diagnosis
CML22	CML22__diagnosis	good	diagnosis
CML15	CML15__diagnosis	good	diagnosis
NBM_petter	NBM_petter__normal_hsc	NA	normal_hsc
NBM_NC	NBM_NC__normal_hsc	NA	normal_hsc
NBM_lonza_age_22	NBM_lonza_age_22__normal_hsc	NA	normal_hsc
NBM_91_with_ERCC	NBM_91_with_ERCC__normal_hsc	NA	normal_hsc
NBM_91	NBM_91__normal_hsc	NA	normal_hsc
NBM_89	NBM_89__normal_hsc	NA	normal_hsc
OX1931	OX1931__pre_blast_crisis	unknown	pre_blast_crisis
CML1266	CML1266__pre_blast_crisis	poor	pre_blast_crisis
OX753	OX753__3_months_TKI	good	3_months_TKI
OX750	OX750__6_months_TKI	poor	6_months_TKI
OX703	OX703__3_months_TKI	good	3_months_TKI
OX2343	OX2343__3_months_TKI	poor	3_months_TKI
OX2125	OX2125__3_months_TKI	poor	3_months_TKI
OX1902	OX1902__3_months_TKI	poor	3_months_TKI
OX1705	OX1705__6_months_TKI	good	6_months_TKI
OX1570	OX1570__5_years_TKI	good	5_years_TKI
OX1528	OX1528__6_months_TKI	poor	6_months_TKI
OX1407	OX1407__3_months_TKI	poor	3_months_TKI
OX1083	OX1083__18_months_TKI	poor	18_months_TKI
OX1071	OX1071__1_year_TKI	poor	1_year_TKI
CML940	CML940__3_months_TKI	good	3_months_TKI
CML656	CML656__3_months_TKI	good	3_months_TKI
CML656	CML656__6_months_TKI	good	6_months_TKI
CML655	CML655__1_year_TKI	good	1_year_TKI
CML25	CML25__3_months_TKI	NA	3_months_TKI
CML22	CML22__3_months_TKI	good	3_months_TKI
CML22	CML22__6_months_TKI	good	6_months_TKI
CML15	CML15__3_months_TKI	good	3_months_TKI

## Sheet: clone_mutation_statistics
LC
intergenic_region	non_coding_exon_variant	synonymous_variant	missense_variant	3_prime_UTR_variant	splice_region_variant	5_prime_UTR_variant	intron_variant	stop_gained	splice_region_variant&intron_variant	splice_donor_variant&intron_variant	stop_retained_variant	5_prime_UTR_premature_start_codon_gain_variant	splice_acceptor_variant&intron_variant	start_lost	splice_region_variant&synonymous_variant	missense_variant&splice_region_variant	stop_lost	splice_region_variant&non_coding_exon_variant
21.9835	5.21882	123.984	107.195	38.5341	2.17176	59.0329	28.3929	0.769412	1.73647	0.734118	0.164706	3.35294	0.383529	0.12	0.762353	0.875294	0.270588	0.12
CML
intergenic_region	non_coding_exon_variant	synonymous_variant	missense_variant	3_prime_UTR_variant	splice_region_variant	5_prime_UTR_variant	intron_variant	stop_gained	splice_region_variant&intron_variant	splice_donor_variant&intron_variant	stop_retained_variant	5_prime_UTR_premature_start_codon_gain_variant	splice_acceptor_variant&intron_variant	start_lost	splice_region_variant&synonymous_variant	missense_variant&splice_region_variant	stop_lost	splice_region_variant&non_coding_exon_variant
20.8012	2.41948	34.6143	30.0199	19.5586	2.33996	14.0636	16.996	0.0775348	0.107356	0.0477137	0.101392	0.799205	0.0954274	0.0298211	0.184891	0.0854871	0.0139165	0.858847
