# Supplementary material for: Joint analysis of mutational and transcriptional landscapes in human cancer reveals key perturbations during cancer evolution
Source: Genome Biol. 2024 Mar 8;25:65. doi: 10.1186/s13059-024-03201-1 (PMC10921788; doi:10.1186/s13059-024-03201-1)
Supplement: Supplementary file 3 — Additional file 3: Table S2. Mutation frequency results. [file 13059_2024_3201_MOESM3_ESM.xlsx]

## Sheet: lung_mutation_freq
	sample	oncogen	driver	tm_supp	egfr	kras	NF1	MET
	AZ_01	95	18	46	1	0	0	0
	AZ_02	16	1	3	0	0	0	0
	AZ_03	95	18	46	1	0	0	0
	AZ_04	9	0	2	0	0	0	0
	AZ_05	9	0	2	0	0	0	0
	LT_S01	23	2	8	0	0	0	0
	LT_S05	88	22	42	0	0	0	0
	LT_S07	88	22	42	0	0	0	0
	LT_S08	88	22	42	0	0	0	0
	LT_S11	86	22	41	1	0	0	0
	LT_S13	86	22	41	1	0	0	0
	LT_S21	135	33	79	1	0	0	0
	LT_S28	135	33	79	1	0	0	0
	LT_S34	25	6	12	0	0	0	0
	LT_S41	60	11	33	0	0	0	1
	LT_S42	23	2	8	0	0	0	0
	LT_S43	11	5	9	0	0	0	0
	LT_S45	35	5	19	0	0	0	0
	LT_S47	72	13	38	0	0	0	0
	LT_S48	42	9	18	0	0	0	0
	LT_S49	11	1	7	0	0	0	0
	LT_S50	167	37	81	1	0	1	1
	LT_S51	57	13	30	0	0	0	0
	LT_S52	95	18	53	0	0	0	0
	LT_S53	85	12	36	0	0	0	0
	LT_S54	46	10	28	1	0	0	0
	LT_S55	35	5	19	0	0	0	0
	LT_S56	69	14	39	0	0	1	0
	LT_S57	95	18	53	0	0	0	0
	LT_S58	122	29	62	0	0	0	1
	LT_S63	96	23	59	0	0	0	0
	LT_S65	125	30	77	1	0	0	1
	LT_S66	125	30	77	1	0	0	1
	LT_S67	69	14	39	0	0	1	0
	LT_S69	66	20	43	1	0	0	0
	LT_S71	81	17	43	0	0	0	0
	LT_S72	46	10	28	1	0	0	0
	LT_S74	66	20	43	1	0	0	0
	LT_S75	135	35	58	1	1	0	0
	LT_S78	122	29	62	0	0	0	1
	LT_S79	122	29	62	0	0	0	1
	LT_S80	122	29	62	0	0	0	1
	LT_S82	95	18	53	0	0	0	0

## Sheet: cml_mutation_freq
	sample	oncogen	driver	tm_supp	ABL1	RUNX1	TP53
	CML1203__blast_crisis_1_month_TKI	1	1	1	0	0	0
	CML1266__blast_crisis	2	0	2	0	1	1
	CML1266__pre_blast_crisis	2	0	2	0	1	1
	CML15__3_months_TKI	1	0	2	0	0	1
	CML15__diagnosis	1	0	2	0	0	1
	CML22__3_months_TKI	3	2	3	0	1	1
	CML22__6_months_TKI	3	2	3	0	1	1
	CML22__diagnosis	3	2	3	0	1	1
	CML25__3_months_TKI	0	0	1	0	1	0
	CML25__diagnosis	0	0	1	0	1	0
	CML655__1_year_TKI	1	1	2	0	0	1
	CML655__diagnosis	1	1	2	0	0	1
	CML656__3_months_TKI	3	0	2	0	1	1
	CML656__6_months_TKI	3	0	2	0	1	1
	CML656__diagnosis	3	0	2	0	1	1
	CML691__diagnosis	1	0	1	0	0	0
	CML940__3_months_TKI	0	0	1	0	0	0
	CML940__diagnosis	0	0	1	0	0	0
	CML960__diagnosis	0	1	1	0	0	0
	K562__cell_line	4	0	2	0	0	0
	K562_T315__cell_line	4	0	2	0	0	0
	OX1071__1_year_TKI	2	0	2	0	1	0
	OX1083__18_months_TKI	0	0	1	0	1	0
	OX1249__diagnosis	1	0	2	0	1	0
	OX1302__diagnosis	7	0	2	0	1	1
	OX1407__3_months_TKI	7	0	2	0	1	1
	OX1528__6_months_TKI	7	0	2	0	1	1
	OX1570__5_years_TKI	2	0	1	0	0	0
	OX1674__diagnosis	3	0	2	0	0	0
	OX1705__6_months_TKI	3	1	1	0	0	0
	OX1902__3_months_TKI	6	1	2	0	0	0
	OX1931__pre_blast_crisis	3	0	1	0	1	0
	OX1931_progr__blast_crisis	3	0	1	0	1	0
	OX2038__diagnosis	2	0	1	0	0	0
	OX2125__3_months_TKI	2	0	1	0	0	0
	OX2286__diagnosis	3	0	2	0	1	1
	OX2343__3_months_TKI	3	0	2	0	1	1
	OX664__diagnosis	1	0	1	0	1	0
	OX703__3_months_TKI	0	0	1	0	0	0
	OX710__diagnosis	2	0	2	0	1	0
	OX714__diagnosis	2	1	2	0	0	0
	OX750__6_months_TKI	0	0	1	0	1	0
	OX753__3_months_TKI	4	1	3	0	0	0
	OX824__diagnosis	1	0	1	0	1	0
	OX967__diagnosis	7	1	2	0	0	0

## Sheet: lung_mutation_freq_summary
		count
	oncogen	76.1163
	driver	16.907
	tm_supp	40.093
		ratio
	egfr	0.325581
	kras	0.0232558
	NF1	0.0697674
	MET	0.186047

## Sheet: cml_mutation_freq_summary
		count
	oncogen	2.37778
	driver	0.333333
	tm_supp	1.68889
		ratio
	ABL1	0
	RUNX1	0.533333
	TP53	0.377778
