# Supplementary material for: Joint analysis of mutational and transcriptional landscapes in human cancer reveals key perturbations during cancer evolution
Source: Genome Biol. 2024 Mar 8;25:65. doi: 10.1186/s13059-024-03201-1 (PMC10921788; doi:10.1186/s13059-024-03201-1)
Supplement: Supplementary file 4 — Additional file 4: Table S3. Raw statistical results of Canvolution in LC and CML. [file 13059_2024_3201_MOESM4_ESM.xlsx]

## Sheet: lc_meta_path_mut
	pval	Metastatic	Primary	max_meta	qval	feature
Metastasis	6.25472	0.346586	-0.10934	Metastatic	4.2504	Metastasis
Folate_biosynthesis	5.63024	0.579675	0.103594	Metastatic	3.92694	Folate_biosynthesis
core_fitness	5.11957	0.719456	0.253897	Metastatic	3.59237	core_fitness
Sulfur_metabolism	4.12249	0.621299	-0.0866351	Metastatic	2.77267	Sulfur_metabolism
Cell_Cycle	4.07802	0.371527	0.0245531	Metastatic	2.77267	Cell_Cycle
Riboflavin_metabolism	3.44805	0.503925	-0.149268	Metastatic	2.22188	Riboflavin_metabolism
Arachidonic_acid_metabolism	3.25808	0.697445	0.128107	Metastatic	2.09886	Arachidonic_acid_metabolism
Pyrimidine_metabolism	2.9184	0.46195	0.180469	Metastatic	1.84167	Pyrimidine_metabolism
Tryptophan_metabolism	2.87423	0.363545	-0.185491	Metastatic	1.84167	Tryptophan_metabolism
Linoleic_acid_metabolism	2.84599	0.894338	-0.408767	Metastatic	1.84167	Linoleic_acid_metabolism
lung_fitness	2.78315	0.773063	0.568942	Metastatic	1.82022	lung_fitness
Glycerophospholipid_metabolism	2.73981	0.381639	-0.12018	Metastatic	1.81467	Glycerophospholipid_metabolism
Arginine_and_proline_metabolism	2.67702	0.663015	0.363787	Metastatic	1.78664	Arginine_and_proline_metabolism
Butanoate_metabolism	2.55991	0.366917	-0.191784	Metastatic	1.72008	Butanoate_metabolism
Pantothenate_and_CoA_biosynthesis	2.54831	0.749146	0.241082	Metastatic	1.72008	Pantothenate_and_CoA_biosynthesis
Terpenoid_backbone_biosynthesis	2.50739	0.213877	-0.2815	Metastatic	1.70719	Terpenoid_backbone_biosynthesis
Fatty_acid_degradation	2.28843	0.442495	-0.0516796	Metastatic	1.52781	Fatty_acid_degradation
Ubiquinone_and_other_terpenoid.quinone_biosynthesis	2.27686	0.425696	-0.1534	Metastatic	1.52781	Ubiquinone_and_other_terpenoid.quinone_biosynthesis
Glutathione_metabolism	2.23912	-0.0273391	0.369398	Primary	1.51355	Glutathione_metabolism
Starch_and_sucrose_metabolism	2.18419	0.661738	0.332241	Metastatic	1.4809	Starch_and_sucrose_metabolism
Lysine_degradation	2.00932	0.441863	0.015267	Metastatic	1.33085	Lysine_degradation
Quiescence	1.99275	0.174768	-0.146957	Metastatic	1.33085	Quiescence
Histidine_metabolism	1.94993	0.695047	0.0435312	Metastatic	1.30734	Histidine_metabolism
alpha.Linolenic_acid_metabolism	1.73527	0.743667	0.22205	Metastatic	1.11116	alpha.Linolenic_acid_metabolism
Retinol_metabolism	1.66249	0.369897	-0.0508917	Metastatic	1.0561	Retinol_metabolism
Fatty_acid_biosynthesis	1.55975	0.649049	0.200187	Metastatic	0.980209	Fatty_acid_biosynthesis
Biosynthesis_of_unsaturated_fatty_acids	1.55317	0.703707	0.387175	Metastatic	0.980209	Biosynthesis_of_unsaturated_fatty_acids
Pentose_phosphate_pathway	1.50202	-0.207487	0.0731256	Primary	0.944858	Pentose_phosphate_pathway
Glyoxylate_and_dicarboxylate_metabolism	1.4749	0.253967	-0.0401876	Metastatic	0.944002	Glyoxylate_and_dicarboxylate_metabolism
Ether_lipid_metabolism	1.46827	0.613861	0.20301	Metastatic	0.944002	Ether_lipid_metabolism
Glycerolipid_metabolism	1.44825	0.277463	0.0148388	Metastatic	0.944002	Glycerolipid_metabolism
Phosphonate_and_phosphinate_metabolism	1.43716	0.69093	-0.121163	Metastatic	0.944002	Phosphonate_and_phosphinate_metabolism
Oncogene	1.42981	0.656668	0.573701	Metastatic	0.944002	Oncogene
One_carbon_pool_by_folate	1.37291	0.2798	0.0378433	Metastatic	0.900947	One_carbon_pool_by_folate
Propanoate_metabolism	1.3612	0.268658	-0.0187024	Metastatic	0.900947	Propanoate_metabolism
Selenocompound_metabolism	1.27844	0.0438674	0.281338	Primary	0.830418	Selenocompound_metabolism
Nicotinate_and_nicotinamide_metabolism	1.25723	0.572783	0.337435	Metastatic	0.821115	Nicotinate_and_nicotinamide_metabolism
Differentiation	1.201	0.532673	0.348063	Metastatic	0.776463	Differentiation
Driver	1.12795	0.519241	0.373416	Metastatic	0.714696	Driver
Inflammation	1.108	0.413396	0.298978	Metastatic	0.705736	Inflammation
Phenylalanine._tyrosine_and_tryptophan_biosynthesis	1.08355	0.621693	0.144067	Metastatic	0.701526	Phenylalanine._tyrosine_and_tryptophan_biosynthesis
DNA_repair	1.0826	0.397285	0.257295	Metastatic	0.701526	DNA_repair
Vitamin_B6_metabolism	1.03066	0.349241	0.682212	Primary	0.65981	Vitamin_B6_metabolism
Pyruvate_metabolism	1.00272	0.229173	-0.0507895	Metastatic	0.641849	Pyruvate_metabolism
Taurine_and_hypotaurine_metabolism	0.908612	0.591898	0.360174	Metastatic	0.557504	Taurine_and_hypotaurine_metabolism
Glycosaminoglycan_degradation	0.852829	0.432376	0.367011	Metastatic	0.518449	Glycosaminoglycan_degradation
Glycine._serine_and_threonine_metabolism	0.850673	0.319077	0.0234214	Metastatic	0.518449	Glycine._serine_and_threonine_metabolism
Mannose_type_O.glycan_biosynthesis	0.836878	0.648116	0.346603	Metastatic	0.513798	Mannose_type_O.glycan_biosynthesis
Nitrogen_metabolism	0.81057	0.324426	0.544256	Primary	0.503256	Nitrogen_metabolism
N.Glycan_biosynthesis	0.80449	0.427836	0.600715	Primary	0.503256	N.Glycan_biosynthesis
Valine._leucine_and_isoleucine_degradation	0.800007	0.261922	-0.0270488	Metastatic	0.503256	Valine._leucine_and_isoleucine_degradation
Cysteine_and_methionine_metabolism	0.770313	0.318409	0.431429	Primary	0.481995	Cysteine_and_methionine_metabolism
Lipoic_acid_metabolism	0.739637	0.286423	0.477985	Primary	0.459591	Lipoic_acid_metabolism
Proliferation	0.722872	0.2347	0.328587	Primary	0.450944	Proliferation
Fatty_acid_elongation	0.710641	0.421747	0.516592	Primary	0.446682	Fatty_acid_elongation
Glycosphingolipid_biosynthesis_._globo_and_isoglobo_series	0.685129	0.23669	0.441916	Primary	0.428996	Glycosphingolipid_biosynthesis_._globo_and_isoglobo_series
Angiogenesis	0.658459	0.289133	0.209784	Metastatic	0.410013	Angiogenesis
Tumor_Suppressor	0.647524	0.51436	0.445428	Metastatic	0.40663	Tumor_Suppressor
Tyrosine_metabolism	0.623841	-0.136891	0.0504073	Primary	0.390371	Tyrosine_metabolism
beta.Alanine_metabolism	0.601501	0.37655	0.449715	Primary	0.375331	beta.Alanine_metabolism
Neomycin._kanamycin_and_gentamicin_biosynthesis	0.579133	0.612372	0.129099	Metastatic	0.360141	Neomycin._kanamycin_and_gentamicin_biosynthesis
Purine_metabolism	0.551548	0.542902	0.4793	Metastatic	0.339619	Purine_metabolism
Thiamine_metabolism	0.517943	0.400764	0.213717	Metastatic	0.312963	Thiamine_metabolism
Phenylalanine_metabolism	0.478588	-0.175089	-0.0215946	Primary	0.280446	Phenylalanine_metabolism
Hypoxia	0.46375	0.172977	0.238568	Primary	0.272947	Hypoxia
DNA_damage	0.457724	0.202743	0.101451	Metastatic	0.272947	DNA_damage
Pentose_and_glucuronate_interconversions	0.439941	0.407821	0.575041	Primary	0.261695	Pentose_and_glucuronate_interconversions
Sphingolipid_metabolism	0.423618	0.622316	0.430344	Metastatic	0.251806	Sphingolipid_metabolism
Glycosaminoglycan_biosynthesis_._chondroitin_sulfate_._dermatan_sulfate	0.400762	0.443138	0.29679	Metastatic	0.237431	Glycosaminoglycan_biosynthesis_._chondroitin_sulfate_._dermatan_sulfate
Other_glycan_degradation	0.396655	0.359618	0.544953	Primary	0.237431	Other_glycan_degradation
Glycolysis_._Gluconeogenesis	0.382179	0.239351	0.269883	Primary	0.229116	Glycolysis_._Gluconeogenesis
Glycosaminoglycan_biosynthesis_._heparan_sulfate_._heparin	0.362528	0.564255	0.496818	Metastatic	0.215539	Glycosaminoglycan_biosynthesis_._heparan_sulfate_._heparin
Steroid_hormone_biosynthesis	0.335879	0.417112	0.449434	Primary	0.200055	Steroid_hormone_biosynthesis
Mucin_type_O.glycan_biosynthesis	0.335145	0.55584	0.46703	Metastatic	0.200055	Mucin_type_O.glycan_biosynthesis
Metabolism_of_xenobiotics_by_cytochrome_P450	0.325187	0.117351	0.299753	Primary	0.198891	Metabolism_of_xenobiotics_by_cytochrome_P450
Apoptosis	0.322399	0.488533	0.414649	Metastatic	0.198891	Apoptosis
Caffeine_metabolism	0.30103	1	0.675749	Metastatic	0.184584	Caffeine_metabolism
Stemness	0.290481	0.501422	0.419335	Metastatic	0.184584	Stemness
Arginine_biosynthesis	0.290182	0.425824	0.397234	Metastatic	0.184584	Arginine_biosynthesis
Alanine._aspartate_and_glutamate_metabolism	0.285815	0.434057	0.366414	Metastatic	0.184584	Alanine._aspartate_and_glutamate_metabolism
Primary_bile_acid_biosynthesis	0.274346	0.297223	0.212677	Metastatic	0.17851	Primary_bile_acid_biosynthesis
Drug_metabolism_._cytochrome_P450	0.265361	-0.00357077	0.167638	Primary	0.174853	Drug_metabolism_._cytochrome_P450
Ascorbate_and_aldarate_metabolism	0.240965	0.447319	0.373547	Metastatic	0.155722	Ascorbate_and_aldarate_metabolism
Various_types_of_N.glycan_biosynthesis	0.210435	0.422805	0.463428	Primary	0.130393	Various_types_of_N.glycan_biosynthesis
Galactose_metabolism	0.189423	0.360022	0.474456	Primary	0.114521	Galactose_metabolism
Fructose_and_mannose_metabolism	0.160931	0.202445	0.267866	Primary	0.0911084	Fructose_and_mannose_metabolism
Glycosphingolipid_biosynthesis_._lacto_and_neolacto_series	0.151223	0.524297	0.553876	Primary	0.0864205	Glycosphingolipid_biosynthesis_._lacto_and_neolacto_series
EMT	0.143365	0.504288	0.417167	Metastatic	0.083526	EMT
lung_ctg	0.131246	0.393533	-0.0076218	Metastatic	0.0801164	lung_ctg
Amino_sugar_and_nucleotide_sugar_metabolism	0.130195	0.315158	0.303233	Metastatic	0.0801164	Amino_sugar_and_nucleotide_sugar_metabolism
Oxidative_phosphorylation	0.122838	0.306573	0.189864	Metastatic	0.0800136	Oxidative_phosphorylation
Invasion	0.120547	0.246983	0.178067	Metastatic	0.0800136	Invasion
Glycosaminoglycan_biosynthesis_._keratan_sulfate	0.0868722	0.645815	0.539031	Metastatic	0.0510338	Glycosaminoglycan_biosynthesis_._keratan_sulfate
Inositol_phosphate_metabolism	0.0540925	0.514465	0.535088	Primary	0.0258248	Inositol_phosphate_metabolism
Other_types_of_O.glycan_biosynthesis	0.0516261	0.594605	0.592418	Metastatic	0.0258248	Other_types_of_O.glycan_biosynthesis
Drug_metabolism_._other_enzymes	0.0478749	0.0349486	0.116493	Primary	0.0258248	Drug_metabolism_._other_enzymes
Glycosphingolipid_biosynthesis_._ganglio_series	0.0402813	0.316166	0.38186	Primary	0.0227317	Glycosphingolipid_biosynthesis_._ganglio_series
Steroid_biosynthesis	0.0340241	0.640889	0.614216	Metastatic	0.0209288	Steroid_biosynthesis
Glycosylphosphatidylinositol_.GPI..anchor_biosynthesis	0.0229831	0.603987	0.496219	Metastatic	0.014297	Glycosylphosphatidylinositol_.GPI..anchor_biosynthesis
Valine._leucine_and_isoleucine_biosynthesis	0.0144881	0.335005	0.0170602	Metastatic	0.0101668	Valine._leucine_and_isoleucine_biosynthesis
Citrate_cycle_.TCA_cycle.	0	0.46902	0.45243	Metastatic	0	Citrate_cycle_.TCA_cycle.

## Sheet: lc_meta_path_exp
	pval	Metastatic	Primary	max_meta	qval	feature
Nicotinate_and_nicotinamide_metabolism	9.55546	-0.0364235	0.446688	Primary	7.71417	Nicotinate_and_nicotinamide_metabolism
Hypoxia	9.42174	-0.31976	0.177478	Primary	7.71417	Hypoxia
Vitamin_B6_metabolism	9.17491	0.149093	-0.316177	Metastatic	7.64343	Vitamin_B6_metabolism
Glycerophospholipid_metabolism	8.54503	0.193889	-0.209521	Metastatic	7.13849	Glycerophospholipid_metabolism
Glycerolipid_metabolism	8.01829	0.089515	-0.36535	Metastatic	6.70865	Glycerolipid_metabolism
Folate_biosynthesis	7.54069	0.174805	-0.224958	Metastatic	6.33586	Folate_biosynthesis
Pyrimidine_metabolism	7.49936	0.182685	-0.187314	Metastatic	6.33586	Pyrimidine_metabolism
lung_ctg	6.53942	-0.147216	0.159589	Primary	5.43391	lung_ctg
Stemness	6.31729	-0.259613	0.0329866	Primary	5.26294	Stemness
DNA_damage	6.25398	-0.105322	0.24297	Primary	5.24538	DNA_damage
Lipoic_acid_metabolism	5.93078	0.0587833	-0.27021	Metastatic	4.96358	Lipoic_acid_metabolism
Glyoxylate_and_dicarboxylate_metabolism	5.58054	0.249934	-0.113938	Metastatic	4.65113	Glyoxylate_and_dicarboxylate_metabolism
Mannose_type_O.glycan_biosynthesis	5.37335	-0.00951895	0.263865	Primary	4.47869	Mannose_type_O.glycan_biosynthesis
Oncogene	4.8541	-0.151541	0.151362	Primary	3.99293	Oncogene
Valine._leucine_and_isoleucine_biosynthesis	4.82544	-0.0870965	0.159491	Primary	3.99293	Valine._leucine_and_isoleucine_biosynthesis
Arachidonic_acid_metabolism	4.73244	0.111912	-0.187196	Metastatic	3.92796	Arachidonic_acid_metabolism
Drug_metabolism_._other_enzymes	4.57934	0.118142	-0.15172	Metastatic	3.80118	Drug_metabolism_._other_enzymes
N.Glycan_biosynthesis	4.46259	0.161903	-0.118103	Metastatic	3.70927	N.Glycan_biosynthesis
Linoleic_acid_metabolism	4.28118	0.00694073	0.297584	Primary	3.55133	Linoleic_acid_metabolism
Glycosphingolipid_biosynthesis_._globo_and_isoglobo_series	4.01207	-0.018714	-0.297849	Metastatic	3.3045	Glycosphingolipid_biosynthesis_._globo_and_isoglobo_series
Retinol_metabolism	3.86857	-0.0347014	0.247887	Primary	3.18219	Retinol_metabolism
Ascorbate_and_aldarate_metabolism	3.54568	0.111036	-0.179736	Metastatic	2.8795	Ascorbate_and_aldarate_metabolism
Driver	3.47718	-0.140676	0.116626	Primary	2.83031	Driver
Terpenoid_backbone_biosynthesis	3.38134	0.234435	0.0245419	Metastatic	2.75295	Terpenoid_backbone_biosynthesis
Glycosaminoglycan_degradation	3.26101	0.0211246	-0.222858	Metastatic	2.65035	Glycosaminoglycan_degradation
Tumor_Suppressor	3.23651	-0.250162	0.00632331	Primary	2.64288	Tumor_Suppressor
Pentose_and_glucuronate_interconversions	3.1939	0.0945177	-0.17013	Metastatic	2.61666	Pentose_and_glucuronate_interconversions
One_carbon_pool_by_folate	3.17425	0.159968	-0.0243851	Metastatic	2.6128	One_carbon_pool_by_folate
Inflammation	3.04499	-0.114784	0.134326	Primary	2.512	Inflammation
Galactose_metabolism	3.04348	-0.0110832	0.226419	Primary	2.512	Galactose_metabolism
Glycosaminoglycan_biosynthesis_._keratan_sulfate	2.93636	-0.0780915	0.148437	Primary	2.41912	Glycosaminoglycan_biosynthesis_._keratan_sulfate
Starch_and_sucrose_metabolism	2.6535	0.00730632	0.239575	Primary	2.15005	Starch_and_sucrose_metabolism
Alanine._aspartate_and_glutamate_metabolism	2.61406	-0.155579	0.0676976	Primary	2.12397	Alanine._aspartate_and_glutamate_metabolism
EMT	2.57493	0.0597667	-0.154114	Metastatic	2.09781	EMT
Selenocompound_metabolism	2.51958	0.0864108	-0.109278	Metastatic	2.05505	Selenocompound_metabolism
Fructose_and_mannose_metabolism	2.46952	-0.0737945	0.136654	Primary	2.01722	Fructose_and_mannose_metabolism
Glycosylphosphatidylinositol_.GPI..anchor_biosynthesis	2.34621	-0.0355159	0.166425	Primary	1.90582	Glycosylphosphatidylinositol_.GPI..anchor_biosynthesis
Neomycin._kanamycin_and_gentamicin_biosynthesis	2.20869	-0.0448321	0.194649	Primary	1.77988	Neomycin._kanamycin_and_gentamicin_biosynthesis
Mucin_type_O.glycan_biosynthesis	2.16823	-0.099178	0.0624182	Primary	1.7507	Mucin_type_O.glycan_biosynthesis
Proliferation	2.12058	-0.0982397	-0.291727	Metastatic	1.71404	Proliferation
Fatty_acid_biosynthesis	2.09766	0.00240988	-0.160768	Metastatic	1.70647	Fatty_acid_biosynthesis
Glycine._serine_and_threonine_metabolism	2.09182	0.0148732	-0.152483	Metastatic	1.70647	Glycine._serine_and_threonine_metabolism
Caffeine_metabolism	1.97654	-0.0162977	-0.159074	Metastatic	1.60141	Caffeine_metabolism
core_fitness	1.961	-0.100921	0.0667036	Primary	1.60069	core_fitness
Various_types_of_N.glycan_biosynthesis	1.95608	0.124999	-0.0463683	Metastatic	1.60069	Various_types_of_N.glycan_biosynthesis
Phosphonate_and_phosphinate_metabolism	1.94004	0.0802779	0.238485	Primary	1.59978	Phosphonate_and_phosphinate_metabolism
Fatty_acid_elongation	1.93629	0.0384393	0.246469	Primary	1.59978	Fatty_acid_elongation
Differentiation	1.89883	-0.19592	-0.0427836	Primary	1.57148	Differentiation
Purine_metabolism	1.86491	0.024435	0.241492	Primary	1.54651	Purine_metabolism
Taurine_and_hypotaurine_metabolism	1.75089	0.0624822	0.189783	Primary	1.44126	Taurine_and_hypotaurine_metabolism
Pyruvate_metabolism	1.65971	0.0771129	-0.100633	Metastatic	1.35868	Pyruvate_metabolism
Invasion	1.62475	-0.0876165	0.039321	Primary	1.34005	Invasion
Cell_Cycle	1.62438	-0.121574	0.0478917	Primary	1.34005	Cell_Cycle
Amino_sugar_and_nucleotide_sugar_metabolism	1.58107	-0.0974105	0.0710432	Primary	1.31277	Amino_sugar_and_nucleotide_sugar_metabolism
Glycolysis_._Gluconeogenesis	1.58101	-0.121175	0.0250397	Primary	1.31277	Glycolysis_._Gluconeogenesis
Biosynthesis_of_unsaturated_fatty_acids	1.55731	0.0887501	-0.0386495	Metastatic	1.2969	Biosynthesis_of_unsaturated_fatty_acids
Pentose_phosphate_pathway	1.51184	0.0897194	-0.0557553	Metastatic	1.25911	Pentose_phosphate_pathway
Primary_bile_acid_biosynthesis	1.48744	-0.0349202	0.0917058	Primary	1.24227	Primary_bile_acid_biosynthesis
Glycosphingolipid_biosynthesis_._lacto_and_neolacto_series	1.37553	-0.0615092	0.000103119	Primary	1.138	Glycosphingolipid_biosynthesis_._lacto_and_neolacto_series
Apoptosis	1.36845	0.130665	0.0290033	Metastatic	1.138	Apoptosis
Biotin_metabolism	1.30422	-0.0517229	-0.158199	Metastatic	1.08095	Biotin_metabolism
Riboflavin_metabolism	1.27476	0.131358	0.28928	Primary	1.05855	Riboflavin_metabolism
Ubiquinone_and_other_terpenoid.quinone_biosynthesis	1.2599	0.0422929	-0.0594348	Metastatic	1.05064	Ubiquinone_and_other_terpenoid.quinone_biosynthesis
Other_glycan_degradation	1.24275	0.0611433	-0.0814038	Metastatic	1.04431	Other_glycan_degradation
Pantothenate_and_CoA_biosynthesis	1.24	0.0591206	0.193227	Primary	1.04431	Pantothenate_and_CoA_biosynthesis
Metastasis	1.17435	-0.21806	-0.322307	Metastatic	0.985297	Metastasis
Metabolism_of_xenobiotics_by_cytochrome_P450	1.10558	0.0667203	0.215479	Primary	0.923055	Metabolism_of_xenobiotics_by_cytochrome_P450
Phenylalanine_metabolism	1.07192	0.016263	-0.112804	Metastatic	0.895833	Phenylalanine_metabolism
lung_fitness	1.03512	-0.0431565	0.0817853	Primary	0.86537	lung_fitness
Ether_lipid_metabolism	0.975323	-0.0647101	-0.186448	Metastatic	0.811821	Ether_lipid_metabolism
Butanoate_metabolism	0.955476	0.130278	0.249419	Primary	0.798134	Butanoate_metabolism
Tyrosine_metabolism	0.9287	0.00439958	-0.11595	Metastatic	0.777432	Tyrosine_metabolism
Fatty_acid_degradation	0.912055	0.225085	0.106439	Metastatic	0.766778	Fatty_acid_degradation
Glutathione_metabolism	0.830157	0.0898215	0.216984	Primary	0.690788	Glutathione_metabolism
Arginine_and_proline_metabolism	0.788624	0.116063	0.00438049	Metastatic	0.655085	Arginine_and_proline_metabolism
Propanoate_metabolism	0.762101	0.173484	0.0767399	Metastatic	0.634314	Propanoate_metabolism
Nitrogen_metabolism	0.734951	-0.0207501	-0.0684481	Metastatic	0.612842	Nitrogen_metabolism
Angiogenesis	0.720691	-0.170698	-0.0628684	Primary	0.604186	Angiogenesis
Steroid_hormone_biosynthesis	0.682142	-0.0513754	-0.167557	Metastatic	0.571169	Steroid_hormone_biosynthesis
Drug_metabolism_._cytochrome_P450	0.630759	0.0379077	0.137728	Primary	0.525249	Drug_metabolism_._cytochrome_P450
Citrate_cycle_.TCA_cycle.	0.608434	0.120828	0.209464	Primary	0.508318	Citrate_cycle_.TCA_cycle.
Sulfur_metabolism	0.574578	0.166579	0.229403	Primary	0.479792	Sulfur_metabolism
Tryptophan_metabolism	0.525884	0.112409	0.193431	Primary	0.436362	Tryptophan_metabolism
Phenylalanine._tyrosine_and_tryptophan_biosynthesis	0.506131	0.0588305	-0.0173353	Metastatic	0.42181	Phenylalanine._tyrosine_and_tryptophan_biosynthesis
DNA_repair	0.482465	0.0485864	0.173115	Primary	0.403284	DNA_repair
Sphingolipid_metabolism	0.391996	-0.0189952	0.00766356	Primary	0.317895	Sphingolipid_metabolism
Oxidative_phosphorylation	0.38335	0.126788	0.199153	Primary	0.314269	Oxidative_phosphorylation
Lysine_degradation	0.318264	-0.00248689	0.0392812	Primary	0.254147	Lysine_degradation
Other_types_of_O.glycan_biosynthesis	0.265881	-0.0739885	-0.0274731	Primary	0.20667	Other_types_of_O.glycan_biosynthesis
Glycosaminoglycan_biosynthesis_._chondroitin_sulfate_._dermatan_sulfate	0.258905	0.200111	0.172335	Metastatic	0.204548	Glycosaminoglycan_biosynthesis_._chondroitin_sulfate_._dermatan_sulfate
Glycosaminoglycan_biosynthesis_._heparan_sulfate_._heparin	0.235373	0.120109	0.133865	Primary	0.185814	Glycosaminoglycan_biosynthesis_._heparan_sulfate_._heparin
Glycosphingolipid_biosynthesis_._ganglio_series	0.204624	0.0308155	-0.0395028	Metastatic	0.159812	Glycosphingolipid_biosynthesis_._ganglio_series
Quiescence	0.184614	-0.136175	-0.184672	Metastatic	0.144497	Quiescence
Histidine_metabolism	0.126474	-0.00536724	-0.0417719	Metastatic	0.0926525	Histidine_metabolism
Arginine_biosynthesis	0.123529	0.0148489	0.0665851	Primary	0.0926525	Arginine_biosynthesis
Inositol_phosphate_metabolism	0.10855	-0.0287228	-0.0738313	Metastatic	0.0855111	Inositol_phosphate_metabolism
Valine._leucine_and_isoleucine_degradation	0.103461	0.234038	0.225012	Metastatic	0.0855111	Valine._leucine_and_isoleucine_degradation
Cysteine_and_methionine_metabolism	0.102885	0.0808743	0.0734895	Metastatic	0.0855111	Cysteine_and_methionine_metabolism
alpha.Linolenic_acid_metabolism	0.0759139	0.167755	0.203625	Primary	0.0629489	alpha.Linolenic_acid_metabolism
Thiamine_metabolism	0.0568629	0.126554	0.139366	Primary	0.0482627	Thiamine_metabolism
beta.Alanine_metabolism	0.034989	0.118117	0.126189	Primary	0.0307102	beta.Alanine_metabolism
Steroid_biosynthesis	0.00791098	0.0061239	-0.0122798	Metastatic	0.00791098	Steroid_biosynthesis

## Sheet: lc_meta_path_mut_exp
	pval	Metastatic	Primary	max_meta	qval	feature
Quiescence	5.48342	0.367061	-0.0456711	Metastatic	3.47909	Quiescence
Oncogene	3.98754	-0.06659	0.245429	Primary	2.43406	Oncogene
Metastasis	3.96126	0.242336	-0.0859304	Metastatic	2.43406	Metastasis
Glycerophospholipid_metabolism	3.43202	0.391245	0.0500494	Metastatic	2.02976	Glycerophospholipid_metabolism
Selenocompound_metabolism	3.15834	-0.00162992	0.28266	Primary	1.85299	Selenocompound_metabolism
Arachidonic_acid_metabolism	2.83062	0.443541	0.118382	Metastatic	1.60445	Arachidonic_acid_metabolism
Sulfur_metabolism	2.6406	0.489433	-0.0121646	Metastatic	1.56486	Sulfur_metabolism
lung_fitness	2.63184	-0.250272	0.0109485	Primary	1.56486	lung_fitness
Starch_and_sucrose_metabolism	2.61494	0.437199	0.0601553	Metastatic	1.56486	Starch_and_sucrose_metabolism
Nicotinate_and_nicotinamide_metabolism	2.55895	0.491851	0.128945	Metastatic	1.55462	Nicotinate_and_nicotinamide_metabolism
Lysine_degradation	2.26896	0.393987	0.126803	Metastatic	1.30603	Lysine_degradation
Linoleic_acid_metabolism	2.1481	0.43472	-0.154074	Metastatic	1.25649	Linoleic_acid_metabolism
Biosynthesis_of_unsaturated_fatty_acids	2.14686	0.52821	0.239314	Metastatic	1.25649	Biosynthesis_of_unsaturated_fatty_acids
Arginine_and_proline_metabolism	2.02031	0.469206	0.278423	Metastatic	1.16211	Arginine_and_proline_metabolism
Differentiation	1.97985	0.196691	-0.0140068	Metastatic	1.15162	Differentiation
Cysteine_and_methionine_metabolism	1.9319	0.233707	0.451904	Primary	1.13169	Cysteine_and_methionine_metabolism
Hypoxia	1.83739	0.386172	0.215513	Metastatic	1.09605	Hypoxia
DNA_repair	1.83228	0.285405	0.445723	Primary	1.09605	DNA_repair
Drug_metabolism_._cytochrome_P450	1.80097	0.158621	-0.047208	Metastatic	1.09605	Drug_metabolism_._cytochrome_P450
Phosphonate_and_phosphinate_metabolism	1.79934	0.555684	-0.0507537	Metastatic	1.09605	Phosphonate_and_phosphinate_metabolism
Pantothenate_and_CoA_biosynthesis	1.75554	0.51638	0.29349	Metastatic	1.07344	Pantothenate_and_CoA_biosynthesis
Fatty_acid_biosynthesis	1.71377	0.400763	0.138482	Metastatic	1.06643	Fatty_acid_biosynthesis
Pentose_phosphate_pathway	1.70903	-0.0734977	0.154345	Primary	1.06643	Pentose_phosphate_pathway
Histidine_metabolism	1.67981	0.511844	0.259151	Metastatic	1.0557	Histidine_metabolism
Tryptophan_metabolism	1.59766	0.370402	0.155108	Metastatic	0.991283	Tryptophan_metabolism
Glycerolipid_metabolism	1.3911	0.418352	0.201743	Metastatic	0.801751	Glycerolipid_metabolism
Metabolism_of_xenobiotics_by_cytochrome_P450	1.36447	0.153366	0.0261725	Metastatic	0.79151	Metabolism_of_xenobiotics_by_cytochrome_P450
Retinol_metabolism	1.34286	0.319336	0.119618	Metastatic	0.785698	Retinol_metabolism
Driver	1.27685	0.216778	0.435369	Primary	0.734923	Driver
Invasion	1.24493	0.10265	0.287983	Primary	0.731923	Invasion
Oxidative_phosphorylation	1.23945	0.200629	0.331348	Primary	0.731923	Oxidative_phosphorylation
Ubiquinone_and_other_terpenoid.quinone_biosynthesis	1.23109	0.412117	0.219206	Metastatic	0.731923	Ubiquinone_and_other_terpenoid.quinone_biosynthesis
Ether_lipid_metabolism	1.21505	0.379253	0.108695	Metastatic	0.729243	Ether_lipid_metabolism
Sphingolipid_metabolism	1.13689	0.501781	0.33104	Metastatic	0.664253	Sphingolipid_metabolism
Various_types_of_N.glycan_biosynthesis	1.11336	0.378583	0.20862	Metastatic	0.664253	Various_types_of_N.glycan_biosynthesis
alpha.Linolenic_acid_metabolism	1.11227	0.402126	0.148071	Metastatic	0.664253	alpha.Linolenic_acid_metabolism
Glutathione_metabolism	1.08237	0.174926	0.0521586	Metastatic	0.662083	Glutathione_metabolism
Butanoate_metabolism	1.0762	0.306007	0.129228	Metastatic	0.662083	Butanoate_metabolism
beta.Alanine_metabolism	1.06701	0.29757	0.0997953	Metastatic	0.662083	beta.Alanine_metabolism
Folate_biosynthesis	1.06434	0.46129	0.343347	Metastatic	0.662083	Folate_biosynthesis
Riboflavin_metabolism	1.0009	0.362758	0.172009	Metastatic	0.609364	Riboflavin_metabolism
Galactose_metabolism	0.899549	0.332548	0.235873	Metastatic	0.524819	Galactose_metabolism
Phenylalanine_metabolism	0.895672	0.380581	0.248636	Metastatic	0.524819	Phenylalanine_metabolism
Pyrimidine_metabolism	0.869644	0.311409	0.228232	Metastatic	0.508775	Pyrimidine_metabolism
Citrate_cycle_.TCA_cycle.	0.857251	0.435488	0.311355	Metastatic	0.506142	Citrate_cycle_.TCA_cycle.
Fatty_acid_degradation	0.821778	0.403535	0.246831	Metastatic	0.495439	Fatty_acid_degradation
Glycosaminoglycan_biosynthesis_._heparan_sulfate_._heparin	0.819022	0.417035	0.237609	Metastatic	0.495439	Glycosaminoglycan_biosynthesis_._heparan_sulfate_._heparin
Taurine_and_hypotaurine_metabolism	0.81732	0.42172	0.242344	Metastatic	0.495439	Taurine_and_hypotaurine_metabolism
Drug_metabolism_._other_enzymes	0.808228	0.154944	0.0334864	Metastatic	0.495439	Drug_metabolism_._other_enzymes
Glycosaminoglycan_biosynthesis_._keratan_sulfate	0.800791	0.365063	0.463841	Primary	0.495439	Glycosaminoglycan_biosynthesis_._keratan_sulfate
Phenylalanine._tyrosine_and_tryptophan_biosynthesis	0.786808	0.367648	0.246636	Metastatic	0.490057	Phenylalanine._tyrosine_and_tryptophan_biosynthesis
lung_ctg	0.746846	0.0670595	0.244581	Primary	0.469051	lung_ctg
Glycine._serine_and_threonine_metabolism	0.743844	0.277987	0.138285	Metastatic	0.469051	Glycine._serine_and_threonine_metabolism
Proliferation	0.740979	0.416921	0.324867	Metastatic	0.469051	Proliferation
Fatty_acid_elongation	0.693877	0.357341	0.212689	Metastatic	0.429918	Fatty_acid_elongation
Steroid_biosynthesis	0.680755	0.417485	0.258989	Metastatic	0.424621	Steroid_biosynthesis
EMT	0.653401	0.31311	0.435874	Primary	0.404954	EMT
Glycosaminoglycan_degradation	0.580984	0.397311	0.301085	Metastatic	0.340091	Glycosaminoglycan_degradation
Mucin_type_O.glycan_biosynthesis	0.525157	0.424473	0.323444	Metastatic	0.291687	Mucin_type_O.glycan_biosynthesis
Inflammation	0.512092	0.314137	0.29919	Metastatic	0.285922	Inflammation
Mannose_type_O.glycan_biosynthesis	0.488721	0.404164	0.250727	Metastatic	0.269729	Mannose_type_O.glycan_biosynthesis
N.Glycan_biosynthesis	0.475022	0.303096	0.220756	Metastatic	0.268367	N.Glycan_biosynthesis
Primary_bile_acid_biosynthesis	0.473347	0.0974604	0.268011	Primary	0.268367	Primary_bile_acid_biosynthesis
Inositol_phosphate_metabolism	0.448021	0.327417	0.404298	Primary	0.24988	Inositol_phosphate_metabolism
Pyruvate_metabolism	0.388164	0.235779	0.169148	Metastatic	0.196756	Pyruvate_metabolism
Valine._leucine_and_isoleucine_degradation	0.3777	0.276319	0.192828	Metastatic	0.192923	Valine._leucine_and_isoleucine_degradation
Amino_sugar_and_nucleotide_sugar_metabolism	0.370765	0.318042	0.253543	Metastatic	0.192518	Amino_sugar_and_nucleotide_sugar_metabolism
Angiogenesis	0.331961	0.170554	0.312037	Primary	0.165718	Angiogenesis
DNA_damage	0.33119	0.240388	0.213779	Metastatic	0.165718	DNA_damage
Ascorbate_and_aldarate_metabolism	0.311308	0.375726	0.324358	Metastatic	0.152085	Ascorbate_and_aldarate_metabolism
Caffeine_metabolism	0.30103	0.284031	0.615464	Primary	0.147967	Caffeine_metabolism
One_carbon_pool_by_folate	0.28933	0.286773	0.272441	Metastatic	0.142341	One_carbon_pool_by_folate
Steroid_hormone_biosynthesis	0.281223	0.309904	0.368595	Primary	0.140224	Steroid_hormone_biosynthesis
Pentose_and_glucuronate_interconversions	0.263827	0.321128	0.229114	Metastatic	0.128737	Pentose_and_glucuronate_interconversions
Arginine_biosynthesis	0.239855	0.321539	0.35811	Primary	0.110595	Arginine_biosynthesis
Glycosaminoglycan_biosynthesis_._chondroitin_sulfate_._dermatan_sulfate	0.193265	0.249349	0.178754	Metastatic	0.0697568	Glycosaminoglycan_biosynthesis_._chondroitin_sulfate_._dermatan_sulfate
Tyrosine_metabolism	0.164331	0.370981	0.349808	Metastatic	0.0465005	Tyrosine_metabolism
Fructose_and_mannose_metabolism	0.126822	0.132111	0.112748	Metastatic	0.0190244	Fructose_and_mannose_metabolism
Terpenoid_backbone_biosynthesis	0.118297	0.229829	0.246056	Primary	0.0190244	Terpenoid_backbone_biosynthesis
Alanine._aspartate_and_glutamate_metabolism	0.116828	0.282056	0.309152	Primary	0.0190244	Alanine._aspartate_and_glutamate_metabolism
Purine_metabolism	0.114861	0.340142	0.398884	Primary	0.0190244	Purine_metabolism
Other_glycan_degradation	0.108798	0.342176	0.420304	Primary	0.0182904	Other_glycan_degradation
Apoptosis	0.102729	0.365063	0.423915	Primary	0.0174854	Apoptosis
Propanoate_metabolism	0.0967905	0.285222	0.228785	Metastatic	0.0167484	Propanoate_metabolism
Tumor_Suppressor	0.0847598	0.104404	0.143626	Primary	0.00985734	Tumor_Suppressor
Cell_Cycle	0.0791405	0.211677	0.202616	Metastatic	0.00931756	Cell_Cycle
Glycolysis_._Gluconeogenesis	0.0696504	0.195372	0.180416	Metastatic	0.00484829	Glycolysis_._Gluconeogenesis
Stemness	0.0583227	0.318017	0.306573	Metastatic	0.0011189	Stemness
core_fitness	0.0532253	-0.00236321	0.0308289	Primary	0.0011189	core_fitness
Lipoic_acid_metabolism	0.0511525	0.0166641	-0.0197571	Metastatic	0.0011189	Lipoic_acid_metabolism
Glycosphingolipid_biosynthesis_._globo_and_isoglobo_series	0.038457	0.269838	0.296808	Primary	0.0011189	Glycosphingolipid_biosynthesis_._globo_and_isoglobo_series
Glycosphingolipid_biosynthesis_._lacto_and_neolacto_series	0.0345023	0.412735	0.3804	Metastatic	0.0011189	Glycosphingolipid_biosynthesis_._lacto_and_neolacto_series
Other_types_of_O.glycan_biosynthesis	0.0308206	0.455347	0.458559	Primary	0.0011189	Other_types_of_O.glycan_biosynthesis
Thiamine_metabolism	0.0277398	0.286636	0.266876	Metastatic	0.0011189	Thiamine_metabolism
Glyoxylate_and_dicarboxylate_metabolism	0.0212066	0.253393	0.2473	Metastatic	0.0011189	Glyoxylate_and_dicarboxylate_metabolism
Nitrogen_metabolism	0.0192412	0.322303	0.340064	Primary	0.0011189	Nitrogen_metabolism
Glycosylphosphatidylinositol_.GPI..anchor_biosynthesis	0.0186685	0.391876	0.386543	Metastatic	0.0011189	Glycosylphosphatidylinositol_.GPI..anchor_biosynthesis
Glycosphingolipid_biosynthesis_._ganglio_series	0.0130136	0.322834	0.390562	Primary	0	Glycosphingolipid_biosynthesis_._ganglio_series
Valine._leucine_and_isoleucine_biosynthesis	0	0.142623	0.120931	Metastatic	0	Valine._leucine_and_isoleucine_biosynthesis
Neomycin._kanamycin_and_gentamicin_biosynthesis	0	0.323129	0.114868	Metastatic	0	Neomycin._kanamycin_and_gentamicin_biosynthesis
Vitamin_B6_metabolism	0	0.307931	0.4096	Primary	0	Vitamin_B6_metabolism

## Sheet: lc_meta_path_lr
	pval	Metastatic	Primary	max_meta	qval	feature
target__T.cells	4.52505	0.753513	0.303835	Metastatic	2.9018	target__T.cells
source__Neutrophils	2.60552	0.325608	0.0102366	Metastatic	1.42189	source__Neutrophils
target__B.cells.M	2.56802	0.78965	0.429144	Metastatic	1.42189	target__B.cells.M
source__club.cell	1.93685	0.290618	0.502161	Primary	0.915662	source__club.cell
source__alveolar_type_2	1.62551	0.270629	0.433067	Primary	0.727419	source__alveolar_type_2
source__B.cells.M	1.57198	0.21589	0.413562	Primary	0.727419	source__B.cells.M
target__neuro_e_cell	1.50557	0.614249	0.290332	Metastatic	0.727419	target__neuro_e_cell
target__hepatocyte	1.4465	0.402357	0.621169	Primary	0.726337	target__hepatocyte
source__cancer	1.11947	0.334056	0.17778	Metastatic	0.493709	source__cancer
target__basal_cell	1.09022	0.390334	0.537505	Primary	0.493709	target__basal_cell
source__alveolar_type_1	1.07557	0.256097	0.405858	Primary	0.493709	source__alveolar_type_1
source__fibroblast	1.02669	0.277252	0.0900608	Metastatic	0.482619	source__fibroblast
source__basal_cell	0.966478	0.27429	0.0373537	Metastatic	0.457172	source__basal_cell
target__MF.Monocytes	0.740199	0.492564	0.655273	Primary	0.263077	target__MF.Monocytes
source__Mast.cells	0.684921	0.246252	0.36975	Primary	0.237763	source__Mast.cells
source__ciliated_cell	0.619838	0.17674	-0.0096667	Metastatic	0.200708	source__ciliated_cell
source__neuro_e_cell	0.592104	0.15452	-0.039753	Metastatic	0.199304	source__neuro_e_cell
target__ciliated_cell	0.519292	0.367421	0.501676	Primary	0.153531	target__ciliated_cell
source__T.cells	0.469144	0.277505	0.196333	Metastatic	0.153531	source__T.cells
target__ionocyte	0.450086	0.458271	0.602236	Primary	0.153531	target__ionocyte
target__stroma	0.435644	0.416514	0.528902	Primary	0.153531	target__stroma
target__cancer	0.403684	0.468354	0.52366	Primary	0.153531	target__cancer
source__stroma	0.399723	0.220379	0.271961	Primary	0.153531	source__stroma
target__alveolar_type_1	0.396569	0.442225	0.537706	Primary	0.153531	target__alveolar_type_1
target__club.cell	0.305508	0.425759	0.518827	Primary	0.0998366	target__club.cell
source__pDCs	0.29241	0.245975	0.257412	Primary	0.0998366	source__pDCs
target__alveolar_type_2	0.280867	0.424782	0.499924	Primary	0.0998366	target__alveolar_type_2
source__ionocyte	0.275928	0.207129	0.247156	Primary	0.0998366	source__ionocyte
target__fibroblast	0.200647	0.461503	0.543519	Primary	0.0521431	target__fibroblast
target__endothelial	0.198271	0.42192	0.49056	Primary	0.0521431	target__endothelial
source__MF.Monocytes	0.167268	0.296519	0.224364	Metastatic	0.0368035	source__MF.Monocytes
source__endothelial	0.15093	0.248897	0.242733	Metastatic	0.0368035	source__endothelial
source__Dendritic	0.138405	0.295586	0.227279	Metastatic	0.0368035	source__Dendritic
target__Mast.cells	0.12733	0.486245	0.549029	Primary	0.0368035	target__Mast.cells
source__B.cells.PB	0.0811264	0.27523	0.266078	Metastatic	0.0368035	source__B.cells.PB
target__melanocytes	0.0792637	0.471481	0.522353	Primary	0.0368035	target__melanocytes
target__Neutrophils	0.0759408	0.472227	0.503766	Primary	0.0368035	target__Neutrophils
target__B.cells.PB	0.0701687	0.473949	0.50916	Primary	0.0368035	target__B.cells.PB
source__melanocytes	0.0631994	0.227118	0.216864	Metastatic	0.0368035	source__melanocytes
target__pDCs	0.0579928	0.550251	0.547178	Metastatic	0.0368035	target__pDCs
source__hepatocyte	0.0191419	0.261661	0.255495	Metastatic	0.00867651	source__hepatocyte
target__Dendritic	0.00435137	0.464253	0.545581	Primary	0.00435137	target__Dendritic

## Sheet: lc_meta_clonal_mut
	pval	Metastatic	Primary	max_meta	qval	feature
Glyoxylate_and_dicarboxylate_metabolism	5.03491	0.534838	-0.161128	Metastatic	3.06178	Glyoxylate_and_dicarboxylate_metabolism
Quiescence	2.42694	-0.0383496	0.374089	Primary	0.841608	Quiescence
Fatty_acid_degradation	2.33761	0.494836	-0.116486	Metastatic	0.841608	Fatty_acid_degradation
Propanoate_metabolism	2.13761	0.544065	0.227819	Metastatic	0.766538	Propanoate_metabolism
Caffeine_metabolism	1.92882	1	0.338876	Metastatic	0.654662	Caffeine_metabolism
Oxidative_phosphorylation	1.61956	0.430567	0.213421	Metastatic	0.424585	Oxidative_phosphorylation
Terpenoid_backbone_biosynthesis	1.46238	0.415789	-0.0313728	Metastatic	0.390976	Terpenoid_backbone_biosynthesis
Arachidonic_acid_metabolism	1.44852	0.510801	0.170835	Metastatic	0.390976	Arachidonic_acid_metabolism
Hypoxia	1.40986	0.651954	0.355799	Metastatic	0.390976	Hypoxia
Apoptosis	1.21288	0.352743	0.0331681	Metastatic	0.262324	Apoptosis
Retinol_metabolism	1.15724	0.50508	0.140978	Metastatic	0.262324	Retinol_metabolism
Arginine_and_proline_metabolism	1.14284	0.624469	0.273613	Metastatic	0.262324	Arginine_and_proline_metabolism
Amino_sugar_and_nucleotide_sugar_metabolism	1.12151	0.204217	0.461883	Primary	0.262324	Amino_sugar_and_nucleotide_sugar_metabolism
Mannose_type_O.glycan_biosynthesis	1.01015	0.6	0.425822	Metastatic	0.23893	Mannose_type_O.glycan_biosynthesis
Taurine_and_hypotaurine_metabolism	0.973137	-0.226491	0.266385	Primary	0.23893	Taurine_and_hypotaurine_metabolism
Glycerolipid_metabolism	0.92229	0.257287	-0.110931	Metastatic	0.23893	Glycerolipid_metabolism
One_carbon_pool_by_folate	0.897143	0.239139	0.553529	Primary	0.23893	One_carbon_pool_by_folate
Glycolysis_._Gluconeogenesis	0.887288	0.391832	0.523119	Primary	0.23893	Glycolysis_._Gluconeogenesis
Various_types_of_N.glycan_biosynthesis	0.876069	0.456235	0.274202	Metastatic	0.23893	Various_types_of_N.glycan_biosynthesis
lung_fitness	0.873862	0.693999	0.474138	Metastatic	0.23893	lung_fitness
Arginine_biosynthesis	0.869772	0.374583	0.0730494	Metastatic	0.23893	Arginine_biosynthesis
Invasion	0.869635	0.399918	0.144255	Metastatic	0.23893	Invasion
Lysine_degradation	0.827476	0.458671	0.165661	Metastatic	0.227163	Lysine_degradation
Glutathione_metabolism	0.802583	0.0748371	0.292578	Primary	0.227163	Glutathione_metabolism
Glycosylphosphatidylinositol_.GPI..anchor_biosynthesis	0.802351	0.263603	-0.098007	Metastatic	0.227163	Glycosylphosphatidylinositol_.GPI..anchor_biosynthesis
Selenocompound_metabolism	0.743544	0.287146	0.52341	Primary	0.197087	Selenocompound_metabolism
Linoleic_acid_metabolism	0.729945	0.857143	0.553617	Metastatic	0.197087	Linoleic_acid_metabolism
Biosynthesis_of_unsaturated_fatty_acids	0.723057	0.517217	0.126715	Metastatic	0.197087	Biosynthesis_of_unsaturated_fatty_acids
Ubiquinone_and_other_terpenoid.quinone_biosynthesis	0.680379	0.357823	-0.00295864	Metastatic	0.169649	Ubiquinone_and_other_terpenoid.quinone_biosynthesis
Fatty_acid_biosynthesis	0.659858	0.432253	0.159286	Metastatic	0.163851	Fatty_acid_biosynthesis
Pentose_and_glucuronate_interconversions	0.631593	0.156059	0.526558	Primary	0.153845	Pentose_and_glucuronate_interconversions
Valine._leucine_and_isoleucine_degradation	0.621823	0.425669	0.217164	Metastatic	0.153845	Valine._leucine_and_isoleucine_degradation
Phenylalanine_metabolism	0.571449	0.414372	0.28293	Metastatic	0.122982	Phenylalanine_metabolism
Steroid_biosynthesis	0.564631	0.440347	0.306414	Metastatic	0.122982	Steroid_biosynthesis
Oncogene	0.548587	0.568765	0.68187	Primary	0.119527	Oncogene
Nicotinate_and_nicotinamide_metabolism	0.520392	0.567035	0.419306	Metastatic	0.107059	Nicotinate_and_nicotinamide_metabolism
Folate_biosynthesis	0.511985	0.457772	0.240037	Metastatic	0.107059	Folate_biosynthesis
Proliferation	0.466672	0.374118	0.373462	Metastatic	0.0850097	Proliferation
Driver	0.463951	0.605997	0.459045	Metastatic	0.0850097	Driver
Butanoate_metabolism	0.452394	0.295355	0.0864541	Metastatic	0.0850097	Butanoate_metabolism
Thiamine_metabolism	0.442404	0.351097	0.155465	Metastatic	0.0850097	Thiamine_metabolism
DNA_damage	0.434888	0.441096	0.329292	Metastatic	0.0850097	DNA_damage
Alanine._aspartate_and_glutamate_metabolism	0.404574	0.513678	0.375493	Metastatic	0.067732	Alanine._aspartate_and_glutamate_metabolism
Pyruvate_metabolism	0.390035	0.424431	0.338459	Metastatic	0.067732	Pyruvate_metabolism
Pantothenate_and_CoA_biosynthesis	0.380804	0.527033	0.410483	Metastatic	0.067732	Pantothenate_and_CoA_biosynthesis
Tyrosine_metabolism	0.378102	0.479852	0.443342	Metastatic	0.067732	Tyrosine_metabolism
Glycerophospholipid_metabolism	0.363432	0.377909	0.540352	Primary	0.0667024	Glycerophospholipid_metabolism
Sphingolipid_metabolism	0.358589	0.179734	0.303352	Primary	0.0667024	Sphingolipid_metabolism
alpha.Linolenic_acid_metabolism	0.345321	0.333333	0.344869	Primary	0.0623891	alpha.Linolenic_acid_metabolism
Phenylalanine._tyrosine_and_tryptophan_biosynthesis	0.327952	0.576021	0.344103	Metastatic	0.0546079	Phenylalanine._tyrosine_and_tryptophan_biosynthesis
Purine_metabolism	0.303805	0.344022	0.413708	Primary	0.0546079	Purine_metabolism
Fatty_acid_elongation	0.299887	0.0740269	0.254201	Primary	0.0546079	Fatty_acid_elongation
Inositol_phosphate_metabolism	0.296652	0.0226028	0.18736	Primary	0.0546079	Inositol_phosphate_metabolism
Inflammation	0.292125	0.431887	0.333807	Metastatic	0.0546079	Inflammation
Pyrimidine_metabolism	0.287373	0.341144	0.266586	Metastatic	0.0546079	Pyrimidine_metabolism
Glycosphingolipid_biosynthesis_._lacto_and_neolacto_series	0.237278	0.290015	0.395038	Primary	0.0383186	Glycosphingolipid_biosynthesis_._lacto_and_neolacto_series
Galactose_metabolism	0.237106	0.190738	0.454886	Primary	0.0383186	Galactose_metabolism
Steroid_hormone_biosynthesis	0.230805	0.324417	0.47204	Primary	0.0383186	Steroid_hormone_biosynthesis
Other_glycan_degradation	0.22209	0.211429	0.237226	Primary	0.0383186	Other_glycan_degradation
Drug_metabolism_._cytochrome_P450	0.219636	0.218766	0.329345	Primary	0.0383186	Drug_metabolism_._cytochrome_P450
Glycosaminoglycan_biosynthesis_._chondroitin_sulfate_._dermatan_sulfate	0.219104	0.0939699	0.200123	Primary	0.0383186	Glycosaminoglycan_biosynthesis_._chondroitin_sulfate_._dermatan_sulfate
Differentiation	0.207261	0.607973	0.590685	Metastatic	0.0383186	Differentiation
Drug_metabolism_._other_enzymes	0.201773	0.310624	0.246102	Metastatic	0.0383186	Drug_metabolism_._other_enzymes
Glycosaminoglycan_biosynthesis_._keratan_sulfate	0.19381	0.396405	0.441228	Primary	0.0383186	Glycosaminoglycan_biosynthesis_._keratan_sulfate
Glycine._serine_and_threonine_metabolism	0.186581	0.477595	0.303072	Metastatic	0.0383186	Glycine._serine_and_threonine_metabolism
Nitrogen_metabolism	0.182578	0.513814	0.373471	Metastatic	0.0383186	Nitrogen_metabolism
Ether_lipid_metabolism	0.17797	0.412816	0.747245	Primary	0.0383186	Ether_lipid_metabolism
Citrate_cycle_.TCA_cycle.	0.164544	0.268718	0.455588	Primary	0.0383186	Citrate_cycle_.TCA_cycle.
Ascorbate_and_aldarate_metabolism	0.157772	0.398367	0.401185	Primary	0.0383186	Ascorbate_and_aldarate_metabolism
Cell_Cycle	0.153103	0.501688	0.540932	Primary	0.0383186	Cell_Cycle
Primary_bile_acid_biosynthesis	0.150087	0.346048	0.192286	Metastatic	0.0383186	Primary_bile_acid_biosynthesis
Tryptophan_metabolism	0.148933	0.176555	0.100568	Metastatic	0.0383186	Tryptophan_metabolism
beta.Alanine_metabolism	0.135528	0.242647	0.356589	Primary	0.0383186	beta.Alanine_metabolism
Stemness	0.132129	0.507256	0.438172	Metastatic	0.0383186	Stemness
Pentose_phosphate_pathway	0.131594	0.16974	0.21778	Primary	0.0383186	Pentose_phosphate_pathway
DNA_repair	0.130633	0.389923	0.31284	Metastatic	0.0383186	DNA_repair
Glycosphingolipid_biosynthesis_._globo_and_isoglobo_series	0.116203	0.0342726	0.171714	Primary	0.0315778	Glycosphingolipid_biosynthesis_._globo_and_isoglobo_series
Angiogenesis	0.112611	0.220037	0.171769	Metastatic	0.0315778	Angiogenesis
Sulfur_metabolism	0.0958037	-0.0669873	0.550983	Primary	0.0203029	Sulfur_metabolism
Other_types_of_O.glycan_biosynthesis	0.0877985	0.266575	0.596817	Primary	0.0178919	Other_types_of_O.glycan_biosynthesis
Riboflavin_metabolism	0.0825347	0.440812	0.280068	Metastatic	0.0178919	Riboflavin_metabolism
Metastasis	0.0716395	0.412487	0.381815	Metastatic	0.0123255	Metastasis
N.Glycan_biosynthesis	0.0469729	0.342118	0.39455	Primary	0.00525588	N.Glycan_biosynthesis
Mucin_type_O.glycan_biosynthesis	0.0426791	0.105067	0.251169	Primary	0.00525588	Mucin_type_O.glycan_biosynthesis
Cysteine_and_methionine_metabolism	0.0383931	0.355121	0.375227	Primary	0.00525588	Cysteine_and_methionine_metabolism
Glycosaminoglycan_biosynthesis_._heparan_sulfate_._heparin	0.0351924	0.353418	0.0215718	Metastatic	0.00525588	Glycosaminoglycan_biosynthesis_._heparan_sulfate_._heparin
EMT	0.0346569	0.488281	0.424262	Metastatic	0.00525588	EMT
core_fitness	0.0339011	0.451127	0.465115	Primary	0.00525588	core_fitness
Metabolism_of_xenobiotics_by_cytochrome_P450	0.0174484	0.278982	0.342801	Primary	0	Metabolism_of_xenobiotics_by_cytochrome_P450
Tumor_Suppressor	0.00828734	0.653999	0.631187	Metastatic	0	Tumor_Suppressor
Fructose_and_mannose_metabolism	0.00510236	0.305234	0.288313	Metastatic	0	Fructose_and_mannose_metabolism
Histidine_metabolism	0	0.5	0.617747	Primary	0	Histidine_metabolism
Glycosaminoglycan_degradation	0	0.43081	0.544439	Primary	0	Glycosaminoglycan_degradation
Glycosphingolipid_biosynthesis_._ganglio_series	0	0.223205	0.395694	Primary	0	Glycosphingolipid_biosynthesis_._ganglio_series

## Sheet: lc_meta_clonal_exp
	pval	Metastatic	Primary	max_meta	qval	feature
Terpenoid_backbone_biosynthesis	4.97283	0.146855	-0.117687	Metastatic	2.96423	Terpenoid_backbone_biosynthesis
Alanine._aspartate_and_glutamate_metabolism	4.42106	-0.0537805	0.147363	Primary	2.71349	Alanine._aspartate_and_glutamate_metabolism
beta.Alanine_metabolism	3.56441	-0.00419686	0.147801	Primary	2.03293	beta.Alanine_metabolism
Glycosaminoglycan_biosynthesis_._chondroitin_sulfate_._dermatan_sulfate	3.1546	0.177797	-0.0107395	Metastatic	1.88555	Glycosaminoglycan_biosynthesis_._chondroitin_sulfate_._dermatan_sulfate
Histidine_metabolism	3.1199	-0.0460659	0.15549	Primary	1.88555	Histidine_metabolism
Arginine_and_proline_metabolism	3.09825	0.0171225	0.184483	Primary	1.88555	Arginine_and_proline_metabolism
Invasion	3.04905	-0.0405285	-0.224244	Metastatic	1.88555	Invasion
Lysine_degradation	2.8832	-0.139912	0.0453516	Primary	1.77769	Lysine_degradation
Angiogenesis	2.82401	0.0289757	-0.202525	Metastatic	1.76965	Angiogenesis
Inositol_phosphate_metabolism	2.66421	-0.106251	0.0444091	Primary	1.65561	Inositol_phosphate_metabolism
Thiamine_metabolism	2.54237	-0.0123963	0.128049	Primary	1.57516	Thiamine_metabolism
Sulfur_metabolism	2.40295	0.0479141	0.208205	Primary	1.47711	Sulfur_metabolism
Selenocompound_metabolism	2.37177	0.0529153	-0.0976654	Metastatic	1.47711	Selenocompound_metabolism
Stemness	2.23771	-0.169091	-0.0233792	Primary	1.37524	Stemness
Apoptosis	2.15937	0.0940331	-0.0579152	Metastatic	1.33957	Apoptosis
Glycosaminoglycan_biosynthesis_._keratan_sulfate	2.14405	0.016873	-0.101278	Metastatic	1.33957	Glycosaminoglycan_biosynthesis_._keratan_sulfate
Glyoxylate_and_dicarboxylate_metabolism	2.02062	0.102426	-0.0465625	Metastatic	1.24442	Glyoxylate_and_dicarboxylate_metabolism
Inflammation	1.97432	-0.00181182	-0.20977	Metastatic	1.24442	Inflammation
Quiescence	1.97427	-0.00616867	-0.163381	Metastatic	1.24442	Quiescence
Primary_bile_acid_biosynthesis	1.89021	-0.0537531	0.0935954	Primary	1.18264	Primary_bile_acid_biosynthesis
Biosynthesis_of_unsaturated_fatty_acids	1.85578	0.0384116	0.157362	Primary	1.1694	Biosynthesis_of_unsaturated_fatty_acids
Mucin_type_O.glycan_biosynthesis	1.79756	-0.133167	0.00579229	Primary	1.1364	Mucin_type_O.glycan_biosynthesis
Fatty_acid_biosynthesis	1.78328	0.0489313	-0.0571029	Metastatic	1.1364	Fatty_acid_biosynthesis
Pyrimidine_metabolism	1.68466	0.157136	0.0312467	Metastatic	1.05628	Pyrimidine_metabolism
Metastasis	1.64245	-0.11054	-0.262129	Metastatic	1.04398	Metastasis
lung_ctg	1.6376	-0.112252	0.0378882	Primary	1.04398	lung_ctg
Various_types_of_N.glycan_biosynthesis	1.61344	0.0109185	-0.106761	Metastatic	1.03621	Various_types_of_N.glycan_biosynthesis
EMT	1.59453	0.0282901	-0.160236	Metastatic	1.03309	EMT
Cell_Cycle	1.53755	-0.0144607	-0.115157	Metastatic	0.991347	Cell_Cycle
Glycosaminoglycan_biosynthesis_._heparan_sulfate_._heparin	1.48799	0.0757999	-0.00282439	Metastatic	0.956514	Glycosaminoglycan_biosynthesis_._heparan_sulfate_._heparin
Glycosaminoglycan_degradation	1.43603	-0.0231761	0.0457821	Primary	0.918789	Glycosaminoglycan_degradation
Ether_lipid_metabolism	1.38204	-0.0679576	0.0322023	Primary	0.878594	Ether_lipid_metabolism
Glycosphingolipid_biosynthesis_._ganglio_series	1.34418	0.0303352	0.0669991	Primary	0.860736	Glycosphingolipid_biosynthesis_._ganglio_series
Valine._leucine_and_isoleucine_biosynthesis	1.33786	0.0600743	0.153527	Primary	0.860736	Valine._leucine_and_isoleucine_biosynthesis
Drug_metabolism_._other_enzymes	1.26299	0.115661	0.0290403	Metastatic	0.798455	Drug_metabolism_._other_enzymes
DNA_damage	1.20951	0.0170102	0.11599	Primary	0.757216	DNA_damage
Other_types_of_O.glycan_biosynthesis	1.1249	-0.0707545	0.0250753	Primary	0.693169	Other_types_of_O.glycan_biosynthesis
N.Glycan_biosynthesis	1.12199	0.0238056	-0.0835843	Metastatic	0.693169	N.Glycan_biosynthesis
Nicotinate_and_nicotinamide_metabolism	1.09798	-0.038206	0.0463898	Primary	0.680834	Nicotinate_and_nicotinamide_metabolism
Neomycin._kanamycin_and_gentamicin_biosynthesis	1.08737	-0.0716195	-0.133318	Metastatic	0.680834	Neomycin._kanamycin_and_gentamicin_biosynthesis
Purine_metabolism	1.04543	0.0174276	0.131341	Primary	0.65239	Purine_metabolism
Arginine_biosynthesis	1.03774	-0.0507073	0.0532117	Primary	0.65239	Arginine_biosynthesis
Propanoate_metabolism	1.01707	0.0490023	-0.0443465	Metastatic	0.645682	Propanoate_metabolism
Tryptophan_metabolism	0.99413	-0.0195909	-0.127725	Metastatic	0.645682	Tryptophan_metabolism
Differentiation	0.991539	-0.0981025	-0.0153075	Primary	0.645682	Differentiation
Folate_biosynthesis	0.991524	0.109793	0.0233878	Metastatic	0.645682	Folate_biosynthesis
Fatty_acid_elongation	0.916966	0.0399091	0.12812	Primary	0.580464	Fatty_acid_elongation
Sphingolipid_metabolism	0.882988	-0.0579233	0.0228566	Primary	0.555629	Sphingolipid_metabolism
Phenylalanine_metabolism	0.863894	0.0388915	-0.0795729	Metastatic	0.54549	Phenylalanine_metabolism
Pentose_phosphate_pathway	0.849666	-0.0247339	0.0450037	Primary	0.540036	Pentose_phosphate_pathway
Oxidative_phosphorylation	0.833234	0.01919	-0.0505462	Metastatic	0.538463	Oxidative_phosphorylation
Phenylalanine._tyrosine_and_tryptophan_biosynthesis	0.83106	0.0373098	0.120273	Primary	0.538463	Phenylalanine._tyrosine_and_tryptophan_biosynthesis
Glycerolipid_metabolism	0.807642	-0.0807364	0.0207706	Primary	0.523318	Glycerolipid_metabolism
Glycine._serine_and_threonine_metabolism	0.798444	0.0998933	-0.0396158	Metastatic	0.522238	Glycine._serine_and_threonine_metabolism
Citrate_cycle_.TCA_cycle.	0.698163	0.00584132	0.118484	Primary	0.429926	Citrate_cycle_.TCA_cycle.
Hypoxia	0.657645	-0.108197	-0.212376	Metastatic	0.402764	Hypoxia
Nitrogen_metabolism	0.655489	-0.00352461	-0.0280889	Metastatic	0.402764	Nitrogen_metabolism
Lipoic_acid_metabolism	0.604094	-0.080043	-0.00678524	Primary	0.358922	Lipoic_acid_metabolism
Glycosphingolipid_biosynthesis_._lacto_and_neolacto_series	0.565687	-0.122332	-0.082762	Primary	0.327939	Glycosphingolipid_biosynthesis_._lacto_and_neolacto_series
Pantothenate_and_CoA_biosynthesis	0.553832	0.0795348	0.142042	Primary	0.323383	Pantothenate_and_CoA_biosynthesis
Ascorbate_and_aldarate_metabolism	0.532464	0.00960732	0.0647192	Primary	0.309194	Ascorbate_and_aldarate_metabolism
DNA_repair	0.52279	0.0645074	0.0177707	Metastatic	0.306582	DNA_repair
Galactose_metabolism	0.509477	0.00860019	-0.0479199	Metastatic	0.300217	Galactose_metabolism
Valine._leucine_and_isoleucine_degradation	0.486885	0.062867	-0.00432044	Metastatic	0.284465	Valine._leucine_and_isoleucine_degradation
Taurine_and_hypotaurine_metabolism	0.473684	0.02309	0.0649274	Primary	0.277997	Taurine_and_hypotaurine_metabolism
Phosphonate_and_phosphinate_metabolism	0.460723	-0.0408502	0.0171878	Primary	0.273854	Phosphonate_and_phosphinate_metabolism
lung_fitness	0.45638	0.11141	0.0465963	Metastatic	0.273854	lung_fitness
core_fitness	0.428712	-0.0299563	0.0145701	Primary	0.252621	core_fitness
Tumor_Suppressor	0.411094	-0.0633263	0.00551344	Primary	0.241343	Tumor_Suppressor
Butanoate_metabolism	0.402389	0.0111093	0.0382583	Primary	0.238887	Butanoate_metabolism
Proliferation	0.395489	-0.0645291	-0.155505	Metastatic	0.238147	Proliferation
Arachidonic_acid_metabolism	0.380087	-0.00257841	-0.0925462	Metastatic	0.228819	Arachidonic_acid_metabolism
Glycosphingolipid_biosynthesis_._globo_and_isoglobo_series	0.36493	-0.0336319	0.0320405	Primary	0.219653	Glycosphingolipid_biosynthesis_._globo_and_isoglobo_series
Starch_and_sucrose_metabolism	0.356595	-0.0754018	-0.136134	Metastatic	0.217227	Starch_and_sucrose_metabolism
Fructose_and_mannose_metabolism	0.346675	-0.00573753	-0.0324065	Metastatic	0.213136	Fructose_and_mannose_metabolism
Amino_sugar_and_nucleotide_sugar_metabolism	0.335241	0.00802557	-0.0339428	Metastatic	0.207454	Amino_sugar_and_nucleotide_sugar_metabolism
Pyruvate_metabolism	0.3096	0.0242128	-0.0313823	Metastatic	0.193796	Pyruvate_metabolism
Linoleic_acid_metabolism	0.304859	-0.0385293	-0.0275969	Primary	0.193796	Linoleic_acid_metabolism
Ubiquinone_and_other_terpenoid.quinone_biosynthesis	0.301741	0.0469908	0.0270196	Metastatic	0.193796	Ubiquinone_and_other_terpenoid.quinone_biosynthesis
Steroid_hormone_biosynthesis	0.298585	0.0147777	0.0695825	Primary	0.193796	Steroid_hormone_biosynthesis
Other_glycan_degradation	0.293911	-0.0135819	-0.0515911	Metastatic	0.193796	Other_glycan_degradation
Glycolysis_._Gluconeogenesis	0.241084	-0.139254	-0.0510517	Primary	0.147213	Glycolysis_._Gluconeogenesis
Riboflavin_metabolism	0.236736	0.086012	0.116393	Primary	0.147213	Riboflavin_metabolism
Vitamin_B6_metabolism	0.224519	0.0920189	0.050311	Metastatic	0.143903	Vitamin_B6_metabolism
alpha.Linolenic_acid_metabolism	0.222283	0.0322901	0.0685863	Primary	0.143903	alpha.Linolenic_acid_metabolism
Pentose_and_glucuronate_interconversions	0.218004	0.0386612	0.025648	Metastatic	0.143903	Pentose_and_glucuronate_interconversions
Caffeine_metabolism	0.186507	-0.0094031	-0.0490401	Metastatic	0.117426	Caffeine_metabolism
Glycerophospholipid_metabolism	0.172472	0.0260383	0.037542	Primary	0.108355	Glycerophospholipid_metabolism
Retinol_metabolism	0.154	-0.00829538	0.00741774	Primary	0.0947902	Retinol_metabolism
One_carbon_pool_by_folate	0.105027	0.146587	0.135345	Metastatic	0.0506689	One_carbon_pool_by_folate
Mannose_type_O.glycan_biosynthesis	0.0822314	0.0132473	0.0138205	Primary	0.0389369	Mannose_type_O.glycan_biosynthesis
Biotin_metabolism	0.0808721	-0.0987856	-0.0902721	Primary	0.0389369	Biotin_metabolism
Tyrosine_metabolism	0.0790541	-0.0488222	-0.0806291	Metastatic	0.0389369	Tyrosine_metabolism
Fatty_acid_degradation	0.0721697	0.00236382	0.0364983	Primary	0.0379111	Fatty_acid_degradation
Glycosylphosphatidylinositol_.GPI..anchor_biosynthesis	0.0665001	-0.0299549	-0.0235527	Primary	0.0379111	Glycosylphosphatidylinositol_.GPI..anchor_biosynthesis
Steroid_biosynthesis	0.0642401	0.00525153	0.0265836	Primary	0.0379111	Steroid_biosynthesis
Oncogene	0.0520308	-0.0347031	-0.0261784	Primary	0.0302023	Oncogene
Drug_metabolism_._cytochrome_P450	0.0422365	-0.043098	-0.0443971	Metastatic	0.0248624	Drug_metabolism_._cytochrome_P450
Metabolism_of_xenobiotics_by_cytochrome_P450	0.0358145	-0.0161572	-0.0288949	Metastatic	0.0228496	Metabolism_of_xenobiotics_by_cytochrome_P450
Driver	0.0242604	-0.0551766	-0.000792631	Primary	0.0189458	Driver
Glutathione_metabolism	0.0232246	0.032936	0.0302097	Metastatic	0.0189458	Glutathione_metabolism
Cysteine_and_methionine_metabolism	0.0160281	0.120982	0.109211	Metastatic	0.0160281	Cysteine_and_methionine_metabolism

## Sheet: lc_meta_clonal_mut_exp
	pval	Metastatic	Primary	max_meta	qval	feature
Glycerophospholipid_metabolism	4.69052	0.486264	0.07387	Metastatic	2.6862	Glycerophospholipid_metabolism
Arginine_and_proline_metabolism	4.04896	0.436575	0.0649233	Metastatic	2.34567	Arginine_and_proline_metabolism
Oncogene	3.81294	-0.363749	-0.082919	Primary	2.28574	Oncogene
Riboflavin_metabolism	2.64743	0.461699	0.0455726	Metastatic	1.24517	Riboflavin_metabolism
Fatty_acid_biosynthesis	2.31778	0.347392	0.0452614	Metastatic	1.01243	Fatty_acid_biosynthesis
Retinol_metabolism	2.17499	0.328005	0.0767548	Metastatic	0.948817	Retinol_metabolism
Ether_lipid_metabolism	2.05553	0.489512	0.162764	Metastatic	0.896306	Ether_lipid_metabolism
Pantothenate_and_CoA_biosynthesis	1.94932	0.439726	0.132718	Metastatic	0.84809	Pantothenate_and_CoA_biosynthesis
Glycerolipid_metabolism	1.85872	0.456955	0.227781	Metastatic	0.824749	Glycerolipid_metabolism
Citrate_cycle_.TCA_cycle.	1.74168	0.404355	0.166616	Metastatic	0.824749	Citrate_cycle_.TCA_cycle.
Starch_and_sucrose_metabolism	1.71836	0.399014	0.0731185	Metastatic	0.824749	Starch_and_sucrose_metabolism
Valine._leucine_and_isoleucine_degradation	1.71128	0.308291	0.105108	Metastatic	0.824749	Valine._leucine_and_isoleucine_degradation
core_fitness	1.70341	-0.274108	-0.120116	Primary	0.824749	core_fitness
Drug_metabolism_._cytochrome_P450	1.68294	0.30468	0.109292	Metastatic	0.824749	Drug_metabolism_._cytochrome_P450
Metabolism_of_xenobiotics_by_cytochrome_P450	1.58696	0.23518	0.110264	Metastatic	0.766935	Metabolism_of_xenobiotics_by_cytochrome_P450
Invasion	1.56714	0.0415419	0.245521	Primary	0.766935	Invasion
Phosphonate_and_phosphinate_metabolism	1.49831	0.537333	0.174839	Metastatic	0.741511	Phosphonate_and_phosphinate_metabolism
Glycolysis_._Gluconeogenesis	1.49056	0.152826	0.383613	Primary	0.741511	Glycolysis_._Gluconeogenesis
Linoleic_acid_metabolism	1.43744	0.484056	-0.0166168	Metastatic	0.729675	Linoleic_acid_metabolism
Glycine._serine_and_threonine_metabolism	1.42678	0.334237	0.10343	Metastatic	0.729675	Glycine._serine_and_threonine_metabolism
alpha.Linolenic_acid_metabolism	1.41077	0.364488	0.030313	Metastatic	0.729675	alpha.Linolenic_acid_metabolism
Pentose_phosphate_pathway	1.39157	0.0646219	0.297093	Primary	0.729675	Pentose_phosphate_pathway
Lipoic_acid_metabolism	1.25527	0.0881916	-0.239299	Metastatic	0.61573	Lipoic_acid_metabolism
Sphingolipid_metabolism	1.23984	0.407359	0.211034	Metastatic	0.61573	Sphingolipid_metabolism
lung_fitness	1.18242	-0.437146	-0.325579	Primary	0.576043	lung_fitness
Glycosphingolipid_biosynthesis_._lacto_and_neolacto_series	1.09531	0.394268	0.111487	Metastatic	0.505962	Glycosphingolipid_biosynthesis_._lacto_and_neolacto_series
Arachidonic_acid_metabolism	1.00671	0.383436	0.242602	Metastatic	0.433753	Arachidonic_acid_metabolism
Nicotinate_and_nicotinamide_metabolism	0.977462	0.475431	0.303611	Metastatic	0.420299	Nicotinate_and_nicotinamide_metabolism
Metastasis	0.931617	-0.101083	0.0101938	Primary	0.389694	Metastasis
Stemness	0.90672	0.322717	0.204986	Metastatic	0.37952	Stemness
Sulfur_metabolism	0.88774	0.528885	0.310593	Metastatic	0.37478	Sulfur_metabolism
Histidine_metabolism	0.858437	0.407932	0.225817	Metastatic	0.364786	Histidine_metabolism
DNA_damage	0.850594	0.259589	0.132439	Metastatic	0.364786	DNA_damage
Glycosphingolipid_biosynthesis_._ganglio_series	0.819618	0.314066	0.0938737	Metastatic	0.346775	Glycosphingolipid_biosynthesis_._ganglio_series
Folate_biosynthesis	0.798627	0.482714	0.360107	Metastatic	0.338374	Folate_biosynthesis
Galactose_metabolism	0.746398	0.277622	0.166126	Metastatic	0.329049	Galactose_metabolism
Arginine_biosynthesis	0.737274	0.394796	0.322479	Metastatic	0.329049	Arginine_biosynthesis
Glycosaminoglycan_biosynthesis_._heparan_sulfate_._heparin	0.726759	0.333832	0.186895	Metastatic	0.329049	Glycosaminoglycan_biosynthesis_._heparan_sulfate_._heparin
Amino_sugar_and_nucleotide_sugar_metabolism	0.719258	0.29911	0.160969	Metastatic	0.329049	Amino_sugar_and_nucleotide_sugar_metabolism
Alanine._aspartate_and_glutamate_metabolism	0.693924	0.386183	0.322694	Metastatic	0.329049	Alanine._aspartate_and_glutamate_metabolism
Biosynthesis_of_unsaturated_fatty_acids	0.689947	0.533153	0.419895	Metastatic	0.329049	Biosynthesis_of_unsaturated_fatty_acids
Ascorbate_and_aldarate_metabolism	0.68849	0.40425	0.288222	Metastatic	0.329049	Ascorbate_and_aldarate_metabolism
Quiescence	0.687939	0.286366	0.185041	Metastatic	0.329049	Quiescence
Vitamin_B6_metabolism	0.679665	0.691086	0.386886	Metastatic	0.329049	Vitamin_B6_metabolism
Driver	0.672997	0.277535	0.181361	Metastatic	0.329049	Driver
Inflammation	0.660613	0.307354	0.18215	Metastatic	0.329049	Inflammation
Valine._leucine_and_isoleucine_biosynthesis	0.652829	0.134318	-0.0469153	Metastatic	0.329049	Valine._leucine_and_isoleucine_biosynthesis
Hypoxia	0.640262	0.354892	0.240635	Metastatic	0.329049	Hypoxia
Differentiation	0.638243	0.00578549	0.176716	Primary	0.329049	Differentiation
Glutathione_metabolism	0.634401	0.228859	0.15348	Metastatic	0.329049	Glutathione_metabolism
Ubiquinone_and_other_terpenoid.quinone_biosynthesis	0.540958	0.32483	0.171315	Metastatic	0.249842	Ubiquinone_and_other_terpenoid.quinone_biosynthesis
Glycosaminoglycan_biosynthesis_._chondroitin_sulfate_._dermatan_sulfate	0.53816	0.311121	0.196052	Metastatic	0.249842	Glycosaminoglycan_biosynthesis_._chondroitin_sulfate_._dermatan_sulfate
Fatty_acid_degradation	0.517802	0.369364	0.301775	Metastatic	0.244656	Fatty_acid_degradation
Purine_metabolism	0.512655	0.188076	0.30479	Primary	0.244656	Purine_metabolism
Cysteine_and_methionine_metabolism	0.508614	0.261917	0.368204	Primary	0.244656	Cysteine_and_methionine_metabolism
Cell_Cycle	0.480668	0.302738	0.238004	Metastatic	0.224535	Cell_Cycle
Proliferation	0.446722	0.202758	0.279901	Primary	0.206087	Proliferation
Phenylalanine_metabolism	0.443427	0.373329	0.355953	Metastatic	0.206087	Phenylalanine_metabolism
beta.Alanine_metabolism	0.439556	0.308362	0.207487	Metastatic	0.206087	beta.Alanine_metabolism
Taurine_and_hypotaurine_metabolism	0.42851	0.284185	0.146083	Metastatic	0.20234	Taurine_and_hypotaurine_metabolism
Butanoate_metabolism	0.411436	0.267963	0.192896	Metastatic	0.201144	Butanoate_metabolism
Lysine_degradation	0.408955	0.290984	0.21357	Metastatic	0.201144	Lysine_degradation
Tryptophan_metabolism	0.403857	0.280726	0.234218	Metastatic	0.201144	Tryptophan_metabolism
Neomycin._kanamycin_and_gentamicin_biosynthesis	0.39794	-0.0623945	-0.445563	Metastatic	0.201144	Neomycin._kanamycin_and_gentamicin_biosynthesis
Selenocompound_metabolism	0.392552	0.202265	0.245234	Primary	0.201144	Selenocompound_metabolism
Mannose_type_O.glycan_biosynthesis	0.345947	0.22503	0.0428236	Metastatic	0.161169	Mannose_type_O.glycan_biosynthesis
Mucin_type_O.glycan_biosynthesis	0.339332	0.413783	0.307688	Metastatic	0.161086	Mucin_type_O.glycan_biosynthesis
Pyrimidine_metabolism	0.313018	0.218518	0.286894	Primary	0.141807	Pyrimidine_metabolism
Thiamine_metabolism	0.302661	0.30913	0.251855	Metastatic	0.141807	Thiamine_metabolism
Caffeine_metabolism	0.30103	0.284031	-0.0215261	Metastatic	0.141807	Caffeine_metabolism
Oxidative_phosphorylation	0.276794	0.0683559	0.121288	Primary	0.133498	Oxidative_phosphorylation
Propanoate_metabolism	0.273116	0.251109	0.200438	Metastatic	0.133498	Propanoate_metabolism
Other_types_of_O.glycan_biosynthesis	0.269085	0.348524	0.182823	Metastatic	0.133498	Other_types_of_O.glycan_biosynthesis
One_carbon_pool_by_folate	0.268588	0.250099	0.194357	Metastatic	0.133498	One_carbon_pool_by_folate
Angiogenesis	0.245593	0.143186	0.115039	Metastatic	0.116333	Angiogenesis
Glycosaminoglycan_degradation	0.239741	0.304054	0.22331	Metastatic	0.116233	Glycosaminoglycan_degradation
Pentose_and_glucuronate_interconversions	0.220719	0.391157	0.367402	Metastatic	0.103797	Pentose_and_glucuronate_interconversions
Glyoxylate_and_dicarboxylate_metabolism	0.210861	0.247547	0.220461	Metastatic	0.103797	Glyoxylate_and_dicarboxylate_metabolism
Inositol_phosphate_metabolism	0.197895	0.262594	0.264517	Primary	0.103797	Inositol_phosphate_metabolism
Tumor_Suppressor	0.193049	-0.056946	-0.0747627	Metastatic	0.103797	Tumor_Suppressor
Steroid_biosynthesis	0.185871	0.356181	0.358249	Primary	0.103797	Steroid_biosynthesis
Nitrogen_metabolism	0.185383	0.294124	0.313204	Primary	0.103797	Nitrogen_metabolism
Pyruvate_metabolism	0.184323	0.191646	0.256364	Primary	0.103797	Pyruvate_metabolism
Glycosphingolipid_biosynthesis_._globo_and_isoglobo_series	0.18384	0.220367	0.14169	Metastatic	0.103797	Glycosphingolipid_biosynthesis_._globo_and_isoglobo_series
Drug_metabolism_._other_enzymes	0.165749	0.156822	0.089288	Metastatic	0.0908468	Drug_metabolism_._other_enzymes
Primary_bile_acid_biosynthesis	0.144965	0.196229	0.226127	Primary	0.0813797	Primary_bile_acid_biosynthesis
EMT	0.143321	0.333709	0.31662	Metastatic	0.0813797	EMT
Tyrosine_metabolism	0.138136	0.348103	0.339389	Metastatic	0.0813797	Tyrosine_metabolism
Glycosaminoglycan_biosynthesis_._keratan_sulfate	0.136311	0.22506	0.177305	Metastatic	0.0813797	Glycosaminoglycan_biosynthesis_._keratan_sulfate
Terpenoid_backbone_biosynthesis	0.119113	0.238708	0.193092	Metastatic	0.0712738	Terpenoid_backbone_biosynthesis
Phenylalanine._tyrosine_and_tryptophan_biosynthesis	0.116554	0.355975	0.393288	Primary	0.0712738	Phenylalanine._tyrosine_and_tryptophan_biosynthesis
Glycosylphosphatidylinositol_.GPI..anchor_biosynthesis	0.0960528	0.301257	0.290219	Metastatic	0.0605786	Glycosylphosphatidylinositol_.GPI..anchor_biosynthesis
Steroid_hormone_biosynthesis	0.0917664	0.330529	0.360455	Primary	0.0605786	Steroid_hormone_biosynthesis
DNA_repair	0.0885407	0.314422	0.326926	Primary	0.0605786	DNA_repair
Fructose_and_mannose_metabolism	0.0871763	0.25368	0.304108	Primary	0.0605786	Fructose_and_mannose_metabolism
lung_ctg	0.0465906	0.154084	0.118458	Metastatic	0.0245405	lung_ctg
Various_types_of_N.glycan_biosynthesis	0.0319251	0.327065	0.367449	Primary	0.0143755	Various_types_of_N.glycan_biosynthesis
Other_glycan_degradation	0.0237033	0.223111	0.219641	Metastatic	0.010608	Other_glycan_degradation
N.Glycan_biosynthesis	0.0140432	0.296925	0.311996	Primary	0.005357	N.Glycan_biosynthesis
Apoptosis	0.00705623	0.294357	0.249251	Metastatic	0.00273486	Apoptosis
Fatty_acid_elongation	0.00202004	0.357955	0.336614	Metastatic	0.00202004	Fatty_acid_elongation

## Sheet: lc_meta_clonal_lr
	pval	Metastatic	Primary	max_meta	qval	feature
target__B.cells.M	2.62697	0.774447	0.242966	Metastatic	1.00372	target__B.cells.M
source__alveolar_type_2	1.96516	0.0739204	0.443007	Primary	0.961764	source__alveolar_type_2
source__B.cells.M	1.96095	-0.00140806	0.389453	Primary	0.961764	source__B.cells.M
source__B.cells.PB	1.93005	0.0403327	0.322268	Primary	0.961764	source__B.cells.PB
target__T.cells	1.88604	0.678692	0.342903	Metastatic	0.961764	target__T.cells
source__alveolar_type_1	1.69184	0.03755	0.372201	Primary	0.846743	source__alveolar_type_1
source__pDCs	1.48737	-0.155315	0.170283	Primary	0.709217	source__pDCs
source__melanocytes	1.35368	0.0491712	0.357658	Primary	0.679109	source__melanocytes
source__cancer	1.30411	-0.0437702	0.22586	Primary	0.679109	source__cancer
source__MF.Monocytes	1.28172	-0.110031	0.14958	Primary	0.679109	source__MF.Monocytes
source__neuro_e_cell	1.23031	0.045661	0.324768	Primary	0.679109	source__neuro_e_cell
source__club.cell	1.18857	0.0962782	0.359161	Primary	0.679109	source__club.cell
source__Dendritic	1.17563	-0.110372	0.143758	Primary	0.679109	source__Dendritic
source__T.cells	1.15623	-0.177269	0.0947954	Primary	0.679109	source__T.cells
source__hepatocyte	1.00842	0.0286646	0.290408	Primary	0.5976	source__hepatocyte
target__Neutrophils	0.993435	0.456121	0.194822	Metastatic	0.5976	target__Neutrophils
source__stroma	0.9904	0.0430472	0.311102	Primary	0.5976	source__stroma
source__Mast.cells	0.902025	0.0640446	0.287876	Primary	0.534048	source__Mast.cells
source__ciliated_cell	0.829253	0.0100564	0.208974	Primary	0.484758	source__ciliated_cell
source__fibroblast	0.750777	0.040504	0.2884	Primary	0.442047	source__fibroblast
source__endothelial	0.743077	0.025815	0.251824	Primary	0.442047	source__endothelial
source__ionocyte	0.714053	0.0397501	0.239965	Primary	0.433227	source__ionocyte
target__basal_cell	0.507187	0.317398	0.4933	Primary	0.245666	target__basal_cell
target__ciliated_cell	0.487494	0.282423	0.442155	Primary	0.244456	target__ciliated_cell
target__endothelial	0.4554	0.243503	0.386413	Primary	0.230091	target__endothelial
target__cancer	0.426769	0.391415	0.49364	Primary	0.222189	target__cancer
target__alveolar_type_2	0.391	0.35399	0.44569	Primary	0.222189	target__alveolar_type_2
target__B.cells.PB	0.377371	0.310133	0.419729	Primary	0.222189	target__B.cells.PB
target__hepatocyte	0.372055	0.294319	0.443727	Primary	0.222189	target__hepatocyte
target__neuro_e_cell	0.368317	0.50835	0.390295	Metastatic	0.222189	target__neuro_e_cell
source__Neutrophils	0.310625	0.0254386	0.121345	Primary	0.185759	source__Neutrophils
target__MF.Monocytes	0.303859	0.367828	0.359398	Metastatic	0.185759	target__MF.Monocytes
target__Mast.cells	0.289941	0.411213	0.268708	Metastatic	0.185205	target__Mast.cells
source__basal_cell	0.256222	0.0641668	0.171961	Primary	0.167333	source__basal_cell
target__alveolar_type_1	0.246515	0.348256	0.457842	Primary	0.167333	target__alveolar_type_1
target__club.cell	0.207688	0.311895	0.423832	Primary	0.140741	target__club.cell
target__ionocyte	0.113376	0.368985	0.439919	Primary	0.0594432	target__ionocyte
target__stroma	0.102909	0.282562	0.361019	Primary	0.0594432	target__stroma
target__pDCs	0.091584	0.424874	0.407887	Metastatic	0.0593993	target__pDCs
target__melanocytes	0.0389908	0.323191	0.463882	Primary	0.0178015	target__melanocytes
target__fibroblast	0.024706	0.292795	0.391864	Primary	0.016328	target__fibroblast
target__Dendritic	0.016328	0.294278	0.379353	Primary	0.016328	target__Dendritic

## Sheet: lc_drug_path_mut
	pval	PD	PR	SD	max_meta	qval	feature
Glycerolipid_metabolism	7.84711	0.72576	-0.144789	NA	PD	5.85588	Glycerolipid_metabolism
Drug_metabolism_._other_enzymes	5.88314	0.439562	-0.0096905	NA	PD	4.19294	Drug_metabolism_._other_enzymes
Pyrimidine_metabolism	5.37219	0.609528	0.190881	NA	PD	3.85809	Pyrimidine_metabolism
Glycerophospholipid_metabolism	4.58543	0.560944	-0.0127736	NA	PD	3.19626	Glycerophospholipid_metabolism
Driver	4.4285	0.733873	0.33576	NA	PD	3.13624	Driver
Angiogenesis	4.12049	0.754147	0.123034	-0.880207	PD	2.90742	Angiogenesis
Butanoate_metabolism	3.87433	0.467266	-0.156622	NA	PD	2.74195	Butanoate_metabolism
Cysteine_and_methionine_metabolism	3.82236	0.138215	0.536281	0.774597	SD	2.74195	Cysteine_and_methionine_metabolism
Metastasis	3.77893	0.347613	-0.0449614	0.820311	SD	2.74195	Metastasis
Invasion	3.00494	0.47921	0.108401	NA	PD	2.03554	Invasion
Primary_bile_acid_biosynthesis	2.98537	0.616953	0.0270195	NA	PD	2.03554	Primary_bile_acid_biosynthesis
Retinol_metabolism	2.69471	0.676383	-0.0155086	1	SD	1.79093	Retinol_metabolism
Inositol_phosphate_metabolism	2.62759	0.786407	0.399892	NA	PD	1.79093	Inositol_phosphate_metabolism
Fatty_acid_biosynthesis	2.61714	0.730574	0.265724	NA	PD	1.79093	Fatty_acid_biosynthesis
Ether_lipid_metabolism	2.60607	0.821802	0.365049	NA	PD	1.79093	Ether_lipid_metabolism
Nicotinate_and_nicotinamide_metabolism	2.5069	0.698866	0.346824	NA	PD	1.71979	Nicotinate_and_nicotinamide_metabolism
Quiescence	2.43011	0.244308	-0.119974	0.887298	SD	1.66933	Quiescence
Glyoxylate_and_dicarboxylate_metabolism	2.33771	0.346202	-0.0862247	NA	PD	1.63775	Glyoxylate_and_dicarboxylate_metabolism
Linoleic_acid_metabolism	2.32983	0.9	-0.509051	NA	PD	1.63775	Linoleic_acid_metabolism
Ubiquinone_and_other_terpenoid.quinone_biosynthesis	2.32795	0.572667	-0.0699022	0.820311	SD	1.63775	Ubiquinone_and_other_terpenoid.quinone_biosynthesis
Inflammation	2.25556	0.634693	0.351985	0.867963	SD	1.61454	Inflammation
Fructose_and_mannose_metabolism	2.24327	0.516958	0.0116248	NA	PD	1.61454	Fructose_and_mannose_metabolism
N.Glycan_biosynthesis	2.23286	0.448994	0.5811	-0.938236	PR	1.61454	N.Glycan_biosynthesis
DNA_damage	2.22556	0.442171	0.0479695	0.632456	SD	1.61454	DNA_damage
Terpenoid_backbone_biosynthesis	2.20708	0.456876	-0.132824	NA	PD	1.61379	Terpenoid_backbone_biosynthesis
Differentiation	2.11266	0.624229	0.397767	0.820311	SD	1.5364	Differentiation
Glycosphingolipid_biosynthesis_._lacto_and_neolacto_series	2.04389	0.763789	0.4865	NA	PD	1.51195	Glycosphingolipid_biosynthesis_._lacto_and_neolacto_series
Various_types_of_N.glycan_biosynthesis	2.04127	0.414748	0.517307	-0.938236	PR	1.51195	Various_types_of_N.glycan_biosynthesis
Tryptophan_metabolism	2.04078	0.408715	-0.0507696	NA	PD	1.51195	Tryptophan_metabolism
Sulfur_metabolism	1.97285	0.55853	0.0115952	NA	PD	1.45875	Sulfur_metabolism
Oxidative_phosphorylation	1.92896	0.40855	0.13737	0.888675	SD	1.4291	Oxidative_phosphorylation
core_fitness	1.91475	0.739546	0.389824	0.766667	SD	1.42867	core_fitness
Hypoxia	1.88933	0.205858	0.265013	-0.727418	PR	1.41661	Hypoxia
Fatty_acid_degradation	1.83774	0.490461	0.0434516	NA	PD	1.37799	Fatty_acid_degradation
Folate_biosynthesis	1.71541	0.469076	0.21299	0.933013	SD	1.26826	Folate_biosynthesis
lung_fitness	1.68537	0.812626	0.602654	0.833333	SD	1.25045	lung_fitness
Proliferation	1.60841	0.217127	0.373154	NA	PR	1.18538	Proliferation
Apoptosis	1.57986	0.589921	0.344429	1	SD	1.16842	Apoptosis
alpha.Linolenic_acid_metabolism	1.5543	0.822203	0.551235	NA	PD	1.15414	alpha.Linolenic_acid_metabolism
Riboflavin_metabolism	1.5361	0.540552	0.115128	NA	PD	1.14693	Riboflavin_metabolism
Arachidonic_acid_metabolism	1.44049	0.735192	0.328353	0.933013	SD	1.06205	Arachidonic_acid_metabolism
Fatty_acid_elongation	1.2857	0.347483	0.552364	NA	PR	0.917718	Fatty_acid_elongation
Metabolism_of_xenobiotics_by_cytochrome_P450	1.21759	0.365037	0.169596	0.933013	SD	0.859833	Metabolism_of_xenobiotics_by_cytochrome_P450
Lysine_degradation	1.16695	0.46585	0.136559	NA	PD	0.823858	Lysine_degradation
Arginine_and_proline_metabolism	1.16187	0.652274	0.437466	-0.258199	PD	0.823858	Arginine_and_proline_metabolism
Starch_and_sucrose_metabolism	1.14306	0.73136	0.426645	NA	PD	0.814591	Starch_and_sucrose_metabolism
Vitamin_B6_metabolism	1.11704	0.349241	0.682212	NA	PR	0.797913	Vitamin_B6_metabolism
Mannose_type_O.glycan_biosynthesis	1.07345	0.767149	0.520737	NA	PD	0.775071	Mannose_type_O.glycan_biosynthesis
Biosynthesis_of_unsaturated_fatty_acids	1.07305	0.714146	0.505606	NA	PD	0.775071	Biosynthesis_of_unsaturated_fatty_acids
Citrate_cycle_.TCA_cycle.	1.06733	0.31155	0.515638	NA	PR	0.775071	Citrate_cycle_.TCA_cycle.
Pentose_and_glucuronate_interconversions	1.01508	0.293569	0.636816	NA	PR	0.731427	Pentose_and_glucuronate_interconversions
Tumor_Suppressor	0.963961	0.626675	0.464035	0.832827	SD	0.688738	Tumor_Suppressor
Drug_metabolism_._cytochrome_P450	0.933893	0.268547	0.0379938	NA	PD	0.673343	Drug_metabolism_._cytochrome_P450
Cell_Cycle	0.932175	0.334498	0.115065	0.258199	PD	0.673343	Cell_Cycle
Histidine_metabolism	0.91193	0.709063	0.119785	0.258199	PD	0.665785	Histidine_metabolism
Oncogene	0.908823	0.683526	0.566382	0.938236	SD	0.665785	Oncogene
Phenylalanine._tyrosine_and_tryptophan_biosynthesis	0.835077	0.625984	0.453683	NA	PD	0.599725	Phenylalanine._tyrosine_and_tryptophan_biosynthesis
Sphingolipid_metabolism	0.748866	0.639474	0.497812	NA	PD	0.525048	Sphingolipid_metabolism
Caffeine_metabolism	0.745422	1	0.675749	NA	PD	0.525048	Caffeine_metabolism
Glycosaminoglycan_biosynthesis_._chondroitin_sulfate_._dermatan_sulfate	0.720218	0.536444	0.348368	NA	PD	0.507143	Glycosaminoglycan_biosynthesis_._chondroitin_sulfate_._dermatan_sulfate
Galactose_metabolism	0.69387	0.274772	0.551427	NA	PR	0.487973	Galactose_metabolism
Glycolysis_._Gluconeogenesis	0.636026	0.192995	0.258969	NA	PR	0.437191	Glycolysis_._Gluconeogenesis
Pantothenate_and_CoA_biosynthesis	0.623163	0.721746	0.431802	NA	PD	0.431277	Pantothenate_and_CoA_biosynthesis
Selenocompound_metabolism	0.595693	0.1326	0.254279	0.774597	SD	0.42106	Selenocompound_metabolism
Glycosaminoglycan_biosynthesis_._keratan_sulfate	0.592983	0.775157	0.61429	NA	PD	0.42106	Glycosaminoglycan_biosynthesis_._keratan_sulfate
Pentose_phosphate_pathway	0.589316	-0.120019	-0.0296176	0.774597	SD	0.42106	Pentose_phosphate_pathway
Stemness	0.586212	0.595535	0.410497	0.887298	SD	0.42106	Stemness
Glutathione_metabolism	0.549235	0.260442	0.155068	NA	PD	0.396097	Glutathione_metabolism
Purine_metabolism	0.547521	0.435505	0.53801	0.820311	SD	0.396097	Purine_metabolism
Thiamine_metabolism	0.542225	0.456232	0.280622	NA	PD	0.396097	Thiamine_metabolism
Glycosaminoglycan_degradation	0.534151	0.302518	0.625218	NA	PR	0.394183	Glycosaminoglycan_degradation
Other_glycan_degradation	0.522808	0.282167	0.545016	NA	PR	0.388914	Other_glycan_degradation
Ascorbate_and_aldarate_metabolism	0.492576	0.269759	0.541142	NA	PR	0.365588	Ascorbate_and_aldarate_metabolism
EMT	0.48367	0.50118	0.430805	NA	PD	0.365588	EMT
Pyruvate_metabolism	0.481753	0.107793	0.123744	NA	PR	0.365588	Pyruvate_metabolism
Propanoate_metabolism	0.473691	0.249416	0.076603	NA	PD	0.363278	Propanoate_metabolism
Phosphonate_and_phosphinate_metabolism	0.428457	0.547723	0.635746	NA	PR	0.323721	Phosphonate_and_phosphinate_metabolism
One_carbon_pool_by_folate	0.383543	-0.076909	0.109576	NA	PR	0.284412	One_carbon_pool_by_folate
Glycosylphosphatidylinositol_.GPI..anchor_biosynthesis	0.323692	0.643718	0.561467	NA	PD	0.230093	Glycosylphosphatidylinositol_.GPI..anchor_biosynthesis
Arginine_biosynthesis	0.316229	0.555707	0.38709	NA	PD	0.228093	Arginine_biosynthesis
beta.Alanine_metabolism	0.287738	0.365904	0.416863	NA	PR	0.204997	beta.Alanine_metabolism
Phenylalanine_metabolism	0.228017	-0.0410482	-0.0931083	NA	PD	0.153653	Phenylalanine_metabolism
Nitrogen_metabolism	0.224024	0.512542	0.337607	NA	PD	0.153653	Nitrogen_metabolism
Glycosphingolipid_biosynthesis_._ganglio_series	0.2206	0.243499	0.51975	NA	PR	0.153653	Glycosphingolipid_biosynthesis_._ganglio_series
Steroid_biosynthesis	0.21518	0.669741	0.624305	NA	PD	0.153373	Steroid_biosynthesis
Alanine._aspartate_and_glutamate_metabolism	0.188114	0.531234	0.384658	NA	PD	0.131387	Alanine._aspartate_and_glutamate_metabolism
Taurine_and_hypotaurine_metabolism	0.135087	0.452768	0.497954	NA	PR	0.0833799	Taurine_and_hypotaurine_metabolism
Steroid_hormone_biosynthesis	0.127317	0.513392	0.392633	NA	PD	0.080574	Steroid_hormone_biosynthesis
Valine._leucine_and_isoleucine_degradation	0.0980113	0.142581	0.0842519	NA	PD	0.0561753	Valine._leucine_and_isoleucine_degradation
DNA_repair	0.0755296	0.297659	0.313806	0.632456	SD	0.038546	DNA_repair
Glycine._serine_and_threonine_metabolism	0.0494052	0.307746	0.107805	NA	PD	0.0172205	Glycine._serine_and_threonine_metabolism
Tyrosine_metabolism	0.040653	-0.0332687	-0.0340339	NA	PD	0.0132147	Tyrosine_metabolism
Mucin_type_O.glycan_biosynthesis	0.0282488	0.529609	0.499786	NA	PD	0.0124721	Mucin_type_O.glycan_biosynthesis
Other_types_of_O.glycan_biosynthesis	0.0249743	0.545372	0.670517	NA	PR	0.0124721	Other_types_of_O.glycan_biosynthesis
Glycosphingolipid_biosynthesis_._globo_and_isoglobo_series	0.0215381	0.255341	0.35923	NA	PR	0.0124721	Glycosphingolipid_biosynthesis_._globo_and_isoglobo_series
Glycosaminoglycan_biosynthesis_._heparan_sulfate_._heparin	0.021427	0.522916	0.559704	NA	PR	0.0124721	Glycosaminoglycan_biosynthesis_._heparan_sulfate_._heparin
Amino_sugar_and_nucleotide_sugar_metabolism	0.00154649	0.305627	0.346216	NA	PR	0	Amino_sugar_and_nucleotide_sugar_metabolism
lung_ctg	0	0.299034	-0.0076218	NA	PD	0	lung_ctg

## Sheet: lc_drug_path_exp
	pval	PD	PR	SD	max_meta	qval	feature
Lipoic_acid_metabolism	11.0003	0.17649	-0.28674	0.7	SD	8.9917	Lipoic_acid_metabolism
EMT	8.96552	0.311446	-0.159254	-0.933333	PD	7.25795	EMT
Glyoxylate_and_dicarboxylate_metabolism	8.16445	0.346287	-0.0966624	0.933333	SD	6.71149	Glyoxylate_and_dicarboxylate_metabolism
Caffeine_metabolism	8.11803	0.214329	-0.206513	-0.733333	PD	6.71149	Caffeine_metabolism
Pyrimidine_metabolism	7.78796	0.308929	-0.121716	-0.666667	PD	6.47833	Pyrimidine_metabolism
Apoptosis	7.45242	0.397056	-0.00689252	-0.433333	PD	6.23546	Apoptosis
Hypoxia	7.3111	-0.337699	0.0854079	-1	PR	6.23546	Hypoxia
Galactose_metabolism	7.30663	-0.160595	0.213765	-0.933333	PR	6.23546	Galactose_metabolism
Glycerophospholipid_metabolism	7.28982	0.258274	-0.137999	0.166667	PD	6.23546	Glycerophospholipid_metabolism
Folate_biosynthesis	6.47189	0.279832	-0.156864	-0.2	PD	5.46784	Folate_biosynthesis
Fructose_and_mannose_metabolism	6.43505	-0.256081	0.10632	0.833333	SD	5.46784	Fructose_and_mannose_metabolism
Glycerolipid_metabolism	6.22431	0.210155	-0.258628	-0.5	PD	5.29489	Glycerolipid_metabolism
Alanine._aspartate_and_glutamate_metabolism	5.92239	-0.227675	0.0795203	-0.766667	PR	5.02773	Alanine._aspartate_and_glutamate_metabolism
Arachidonic_acid_metabolism	5.71664	0.236542	-0.171369	0.233333	PD	4.85417	Arachidonic_acid_metabolism
Nicotinate_and_nicotinamide_metabolism	5.49354	-0.0975541	0.324859	0.0333333	PR	4.66103	Nicotinate_and_nicotinamide_metabolism
Drug_metabolism_._other_enzymes	5.44406	0.14847	-0.114782	0.933333	SD	4.63958	Drug_metabolism_._other_enzymes
Glycosaminoglycan_degradation	5.35904	0.122514	-0.205891	-1	PD	4.60479	Glycosaminoglycan_degradation
Glycosaminoglycan_biosynthesis_._keratan_sulfate	5.35812	-0.205612	0.132049	-0.666667	PR	4.60479	Glycosaminoglycan_biosynthesis_._keratan_sulfate
Vitamin_B6_metabolism	5.2822	0.198883	-0.231459	-0.5	PD	4.55236	Vitamin_B6_metabolism
Metastasis	5.22496	-0.0334165	-0.33997	-0.833333	PD	4.51739	Metastasis
Other_glycan_degradation	5.187	0.257624	-0.0815228	-0.933333	PD	4.50062	Other_glycan_degradation
DNA_damage	5.04841	-0.0996808	0.17306	-0.933333	PR	4.38223	DNA_damage
Neomycin._kanamycin_and_gentamicin_biosynthesis	5.02597	-0.247327	0.180334	-0.0333333	PR	4.3791	Neomycin._kanamycin_and_gentamicin_biosynthesis
Mannose_type_O.glycan_biosynthesis	4.6388	-0.0685498	0.215473	-0.533333	PR	4.01041	Mannose_type_O.glycan_biosynthesis
Retinol_metabolism	4.58112	-0.168634	0.198622	-0.1	PR	3.97046	Retinol_metabolism
Riboflavin_metabolism	4.50349	-0.0458149	0.282615	0.933333	SD	3.90986	Riboflavin_metabolism
Oncogene	4.45843	-0.137615	0.10372	-0.766667	PR	3.88119	Oncogene
Pentose_and_glucuronate_interconversions	4.37738	0.239097	-0.174412	-0.433333	PD	3.81594	Pentose_and_glucuronate_interconversions
Starch_and_sucrose_metabolism	4.21913	-0.125202	0.192127	0.766667	SD	3.67293	Starch_and_sucrose_metabolism
Amino_sugar_and_nucleotide_sugar_metabolism	4.13641	-0.264134	0.0667108	-0.5	PR	3.60494	Amino_sugar_and_nucleotide_sugar_metabolism
Pyruvate_metabolism	4.01051	0.242519	-0.0942052	-0.3	PD	3.49327	Pyruvate_metabolism
Other_types_of_O.glycan_biosynthesis	3.88187	-0.222639	0.0218521	-0.833333	PR	3.37842	Other_types_of_O.glycan_biosynthesis
Valine._leucine_and_isoleucine_biosynthesis	3.84159	-0.113396	0.099446	-0.5	PR	3.3515	Valine._leucine_and_isoleucine_biosynthesis
Cell_Cycle	3.79015	-0.15791	0.0571917	-0.8	PR	3.31303	Cell_Cycle
lung_fitness	3.76635	-0.171892	0.0746287	0.833333	SD	3.30182	lung_fitness
Mucin_type_O.glycan_biosynthesis	3.50726	-0.191364	0.0402959	-0.766667	PR	3.05496	Mucin_type_O.glycan_biosynthesis
Differentiation	3.46819	-0.246718	-0.0297298	-0.733333	PR	3.02779	Differentiation
Glutathione_metabolism	3.43414	-0.063192	0.21426	0.933333	SD	3.00532	Glutathione_metabolism
Tumor_Suppressor	3.25434	-0.240302	-0.0339347	-0.933333	PR	2.83681	Tumor_Suppressor
Phosphonate_and_phosphinate_metabolism	3.03967	0.0416761	0.196766	-0.766667	PR	2.63313	Phosphonate_and_phosphinate_metabolism
Steroid_biosynthesis	3.01544	-0.156352	-0.00260622	0.933333	SD	2.61962	Steroid_biosynthesis
Glycosphingolipid_biosynthesis_._lacto_and_neolacto_series	2.99008	-0.187701	0.00849267	0.3	SD	2.60473	Glycosphingolipid_biosynthesis_._lacto_and_neolacto_series
Ether_lipid_metabolism	2.91888	-0.293489	-0.0775475	-0.866667	PR	2.54374	Ether_lipid_metabolism
Ascorbate_and_aldarate_metabolism	2.84541	0.157754	-0.0934266	-0.7	PD	2.48026	Ascorbate_and_aldarate_metabolism
Glycosphingolipid_biosynthesis_._globo_and_isoglobo_series	2.76363	0.0158004	-0.219769	-0.633333	PD	2.40824	Glycosphingolipid_biosynthesis_._globo_and_isoglobo_series
core_fitness	2.75331	-0.192179	0.0480029	0.433333	SD	2.40747	core_fitness
alpha.Linolenic_acid_metabolism	2.60047	0.313174	0.119894	0.666667	SD	2.26397	alpha.Linolenic_acid_metabolism
Terpenoid_backbone_biosynthesis	2.54586	0.272298	0.0435013	-0.166667	PD	2.2185	Terpenoid_backbone_biosynthesis
Glycolysis_._Gluconeogenesis	2.5332	-0.23285	0.00948381	-0.433333	PR	2.2148	Glycolysis_._Gluconeogenesis
lung_ctg	2.28996	-0.0687752	0.0641046	-0.633333	PR	1.98033	lung_ctg
Driver	2.2813	-0.0907763	0.0632836	-0.566667	PR	1.98027	Driver
Taurine_and_hypotaurine_metabolism	2.08332	0.0213286	0.1251	0.8	SD	1.79072	Taurine_and_hypotaurine_metabolism
Sphingolipid_metabolism	1.90796	0.0826511	-0.0221773	-1	PD	1.62556	Sphingolipid_metabolism
One_carbon_pool_by_folate	1.90176	0.192841	0.0204471	-0.233333	PD	1.62556	One_carbon_pool_by_folate
Biosynthesis_of_unsaturated_fatty_acids	1.84799	0.204296	0.00262959	-0.3	PD	1.58021	Biosynthesis_of_unsaturated_fatty_acids
Fatty_acid_elongation	1.84062	0.151035	0.211635	-0.633333	PR	1.58021	Fatty_acid_elongation
Tyrosine_metabolism	1.8082	-0.145391	-0.0440772	-0.866667	PR	1.55547	Tyrosine_metabolism
Quiescence	1.73675	-0.109881	-0.133937	-1	PD	1.49843	Quiescence
Glycosphingolipid_biosynthesis_._ganglio_series	1.73617	0.0805989	-0.0284093	-0.766667	PD	1.49843	Glycosphingolipid_biosynthesis_._ganglio_series
Glycosylphosphatidylinositol_.GPI..anchor_biosynthesis	1.65431	-0.038346	0.102765	-0.666667	PR	1.42386	Glycosylphosphatidylinositol_.GPI..anchor_biosynthesis
Glycosaminoglycan_biosynthesis_._heparan_sulfate_._heparin	1.59576	0.148023	0.130447	-0.633333	PD	1.37249	Glycosaminoglycan_biosynthesis_._heparan_sulfate_._heparin
Angiogenesis	1.56997	-0.101235	-0.0825795	-0.933333	PR	1.35376	Angiogenesis
Histidine_metabolism	1.4888	0.0246896	-0.0462465	-0.866667	PD	1.27954	Histidine_metabolism
Nitrogen_metabolism	1.45528	0.0295763	-0.0553829	-0.633333	PD	1.25286	Nitrogen_metabolism
Citrate_cycle_.TCA_cycle.	1.42417	0.143955	0.173663	-0.633333	PR	1.22849	Citrate_cycle_.TCA_cycle.
DNA_repair	1.41381	0.105709	0.0958386	0.766667	SD	1.22476	DNA_repair
Ubiquinone_and_other_terpenoid.quinone_biosynthesis	1.37583	0.0776505	-0.0609094	-0.533333	PD	1.1933	Ubiquinone_and_other_terpenoid.quinone_biosynthesis
Phenylalanine_metabolism	1.36207	-0.050061	-0.047861	-0.866667	PR	1.18598	Phenylalanine_metabolism
Metabolism_of_xenobiotics_by_cytochrome_P450	1.34976	0.076757	0.129127	0.833333	SD	1.18001	Metabolism_of_xenobiotics_by_cytochrome_P450
N.Glycan_biosynthesis	1.33052	0.0937567	-0.0215899	-0.566667	PD	1.16702	N.Glycan_biosynthesis
Various_types_of_N.glycan_biosynthesis	1.25761	0.068795	0.0249671	-0.733333	PD	1.10027	Various_types_of_N.glycan_biosynthesis
Propanoate_metabolism	1.13963	0.253681	0.0986469	-0.1	PD	0.988366	Propanoate_metabolism
Inflammation	1.12439	-0.0192951	0.0733512	-0.666667	PR	0.983477	Inflammation
Thiamine_metabolism	1.12285	0.202222	0.108417	-0.6	PD	0.983477	Thiamine_metabolism
Fatty_acid_degradation	0.977318	0.252106	0.125331	-0.366667	PD	0.84378	Fatty_acid_degradation
Biotin_metabolism	0.947937	-0.042348	-0.145453	-0.166667	PD	0.82015	Biotin_metabolism
Lysine_degradation	0.874434	-0.0632182	0.0510658	0.233333	SD	0.752324	Lysine_degradation
Stemness	0.853714	-0.166349	-0.0737851	0.0333333	SD	0.737209	Stemness
Sulfur_metabolism	0.807697	0.0982262	0.231225	-0.233333	PR	0.696724	Sulfur_metabolism
Selenocompound_metabolism	0.687788	0.0305049	-0.0235499	-0.433333	PD	0.582278	Selenocompound_metabolism
Glycine._serine_and_threonine_metabolism	0.666659	0.0226053	-0.104636	0.0666667	SD	0.566544	Glycine._serine_and_threonine_metabolism
Cysteine_and_methionine_metabolism	0.631619	-0.026338	0.083898	0.1	SD	0.536832	Cysteine_and_methionine_metabolism
Linoleic_acid_metabolism	0.593055	0.164588	0.144307	0.566667	SD	0.503533	Linoleic_acid_metabolism
Purine_metabolism	0.58212	0.134037	0.191741	-0.533333	PR	0.497799	Purine_metabolism
Invasion	0.442717	-0.0666747	-0.0109784	-0.166667	PR	0.363536	Invasion
Arginine_biosynthesis	0.373492	0.0593602	0.0687149	-0.433333	PR	0.30208	Arginine_biosynthesis
Steroid_hormone_biosynthesis	0.371161	-0.148667	-0.0828134	-0.433333	PR	0.30208	Steroid_hormone_biosynthesis
Tryptophan_metabolism	0.337755	0.0980181	0.162694	-0.2	PR	0.273637	Tryptophan_metabolism
Proliferation	0.318547	-0.129438	-0.212444	0.133333	SD	0.259337	Proliferation
Pantothenate_and_CoA_biosynthesis	0.309588	0.172047	0.137661	-0.233333	PD	0.25523	Pantothenate_and_CoA_biosynthesis
Pentose_phosphate_pathway	0.303914	-0.0258706	-0.00116165	0.366667	SD	0.254355	Pentose_phosphate_pathway
beta.Alanine_metabolism	0.221593	0.0576431	0.159131	-0.0333333	PR	0.17678	beta.Alanine_metabolism
Phenylalanine._tyrosine_and_tryptophan_biosynthesis	0.208145	0.0110859	0.0465025	-0.3	PR	0.168028	Phenylalanine._tyrosine_and_tryptophan_biosynthesis
Fatty_acid_biosynthesis	0.190851	-0.0482158	-0.0631083	0.233333	SD	0.155379	Fatty_acid_biosynthesis
Primary_bile_acid_biosynthesis	0.185896	0.090794	0.0312702	-0.233333	PD	0.15502	Primary_bile_acid_biosynthesis
Inositol_phosphate_metabolism	0.153165	-0.0314993	-0.034398	0.233333	SD	0.126836	Inositol_phosphate_metabolism
Valine._leucine_and_isoleucine_degradation	0.123796	0.224056	0.226484	-0.1	PR	0.101968	Valine._leucine_and_isoleucine_degradation
Glycosaminoglycan_biosynthesis_._chondroitin_sulfate_._dermatan_sulfate	0.0847131	0.160234	0.171478	0.233333	SD	0.067339	Glycosaminoglycan_biosynthesis_._chondroitin_sulfate_._dermatan_sulfate
Butanoate_metabolism	0.0733587	0.226024	0.201214	-0.1	PD	0.0603937	Butanoate_metabolism
Oxidative_phosphorylation	0.0260831	0.146935	0.156282	0.233333	SD	0.017483	Oxidative_phosphorylation
Drug_metabolism_._cytochrome_P450	0.00839182	0.107556	0.0788243	-0.0333333	PD	0.00411302	Drug_metabolism_._cytochrome_P450
Arginine_and_proline_metabolism	0.00277147	0.0633678	0.0325383	0.166667	SD	0.00277147	Arginine_and_proline_metabolism

[truncated: 12 more sheets: lc_drug_path_mut_exp, lc_drug_path_lr, lc_drug_clonal_mut, lc_drug_clonal_exp, lc_drug_clonal_mut_exp, lc_drug_clonal_lr, cml_drug_path_mut, cml_drug_path_exp, cml_drug_path_mut_exp, cml_drug_clonal_mut, cml_drug_clonal_exp, cml_drug_clonal_mut_exp]
