# Supplementary material for: Joint analysis of mutational and transcriptional landscapes in human cancer reveals key perturbations during cancer evolution
Source: Genome Biol. 2024 Mar 8;25:65. doi: 10.1186/s13059-024-03201-1 (PMC10921788; doi:10.1186/s13059-024-03201-1)
Supplement: Supplementary file 5 — Additional file 5: Table S4. Accession of literature for validating Canvolution (cancer signature). [file 13059_2024_3201_MOESM5_ESM.xlsx]

## Sheet: LC
Meta data	group	feature	pmid	etc
metastasis	metastasis	EMT	26703798
		proliferation	2169021
		invasion	26703798
		angiogenesis	28934120
		apoptosis	25743109	block metastasis
		quiescence	26318423
		inflammation	26158630
		metastasis	30329142	definition by cancersea
		differentiation	30329142	definition by cancersea
		hypoxia	33445709
response	PD	EMT	26282169
		Apoptosis	15738985	good for cancertherapy
		metastasis	22850753
		quiescence	26318423
		invasion	20035185
		inflammation	x
		DNA repair	12915808
		core_fitness	x
		angiogenesis	19074844
		driver	31110280	definition by cancermine

## Sheet: CML
Meta data	group	feature	pmid	etc
response(bf)	poor	apoptosis	15738985	good for cancertherapy
		DNA repair	12915808
		proliferation	30329142	definition by cancersea
		stemness	30818002
		hypoxia	31201721
		differentiation	8240658
		metastasis	22850753
		invasion	20035185
		EMT	26282169
		inflammation	x
	good	oncogene	27354669
