# Supplementary material for: Joint analysis of mutational and transcriptional landscapes in human cancer reveals key perturbations during cancer evolution
Source: Genome Biol. 2024 Mar 8;25:65. doi: 10.1186/s13059-024-03201-1 (PMC10921788; doi:10.1186/s13059-024-03201-1)
Supplement: Supplementary file 6 — Additional file 6: Table S5. Accession of literature for validating Canvolution (Metabolism). [file 13059_2024_3201_MOESM6_ESM.xlsx]

## Sheet: metastasis
metabolism	pmid	etc
Pyruvate, lactate	33462499
N glycan	21289447
glycosaminoglycan	32825245
pentose	33462499
starch,sucrose	26729790
oxidative phosphorylation	32934344
antioxidant, ROS	33462499
lipoic acid	29802942	block metastasis
glutamine	33462499
serine, alanine, proline, asparagine	33462499
lysine	24032073	block metastasis
histidine	x
tyrosine	20572634
branched amino acid	35785192	block metastasis
fatty acid,acetate, acetyl_CoA	33462499
glycosphingolipid	33462499
vitamin b6	x
vitamin b5 (pantothenate)	27900284	block metastasis
folate	33498690
ascorbate (vitamin C)	23175106	block metastasis
biotin	x
riboflavin	x
glyoxylate and dicarboxylate	x
arachidonic acid	29292756
drug metabolism	x
selenocompound	29054423
terpenoid	35158770	block metastasis
surfur	x
phosphonate	x
pyrimidine	33186350

## Sheet: drug_resistance
metabolism	pmd		etc
Pyruvate, lactate	35083212
N glycan	29416702
glycosaminoglycan	31230410
pentose	32023830
fructose, mannose	35257833
oxidative phosphorylation	34518211
mitochondria	32211323
glutamine	32211323
serine, alanine, proline, asparagine	32500033	27126896
histidine	35011702
tyrosine	32019286
branched amino acid	35011702
glutathione	35011702
phyenylalanine,tryptophan	22308364
cystein, methionine	33223534	10690550
fatty acid,acetate, acetyl_CoA	32211323
glycosphingolipid	33462499
vitamin b6	25941619		good for cancertherapy
folate	33707653
ascorbate	36293106		good for cancertherapy
biotin	x
riboflavin	30787877
glyoxylate and dicarboxylate	32878621
arachidonic acid	34727953
drug metabolism	KEGG definition
selenocompound	30669343		good for cancertherapy
terpenoid	21969877		good for cancertherapy
nitogren	x
steroid	x
pyrimidine	34123854
