# Supplementary material for: Joint analysis of mutational and transcriptional landscapes in human cancer reveals key perturbations during cancer evolution
Source: Genome Biol. 2024 Mar 8;25:65. doi: 10.1186/s13059-024-03201-1 (PMC10921788; doi:10.1186/s13059-024-03201-1)
Supplement: Supplementary file 7 — Additional file 7: Table S6. Result of survival analysis. [file 13059_2024_3201_MOESM7_ESM.xlsx]

## Sheet: ligand-receptor
path
	target__T.cells
pval	0.00739536
high_median	466
low_median	1083
abundance
	target__B.cells.M	target__MF.Monocytes	target__T.cells
pval	0.00397548	0.00560508	0.00739536
high_median	439	545	466
low_median	1075	1083	1083
